# Supplementary material for: Data on examining the role of human capital in the energy-growth nexus across countries
Source: Data Brief. 2016 Sep 23;9:540–2. doi: 10.1016/j.dib.2016.09.027 (PMC5054240; doi:10.1016/j.dib.2016.09.027)
Supplement: Supplementary file 2 — Supplementary material [file mmc2.xlsx]

## Sheet: Sheet1
Country_No	country	year	pop	emp	hc	rgdpna	rkna	energy	electricity
1	United Arab Emirates	1970	0.235434	0.0968063	1.37665	56171.1	189955	0.872654
1	United Arab Emirates	1971	0.27516	0.115369	1.39815	64315.3	209124	1.333
1	United Arab Emirates	1972	0.324069	0.137152	1.41999	73641	227428	1.421
1	United Arab Emirates	1973	0.382823	0.164057	1.44217	84319.3	239683	1.837
1	United Arab Emirates	1974	0.451948	0.197037	1.4647	96544	247740	2.008
1	United Arab Emirates	1975	0.531265	0.23668	1.48758	102556	280940	2.123
1	United Arab Emirates	1976	0.622051	0.285316	1.51269	117983	320664	2.677
1	United Arab Emirates	1977	0.722849	0.341698	1.53823	138559	376558	4.435
1	United Arab Emirates	1978	0.827394	0.404564	1.56419	135309	441652	5.129
1	United Arab Emirates	1979	0.927303	0.470586	1.5906	168984	504269	6.002
1	United Arab Emirates	1980	1.01679	0.537304	1.61745	213630	561854	9.51
1	United Arab Emirates	1981	1.09311	0.568885	1.65628	219701	613908	11.142
1	United Arab Emirates	1982	1.15848	0.590539	1.69605	201575	663891	12.036
1	United Arab Emirates	1983	1.21822	0.606996	1.72993	191441	713858	11.545
1	United Arab Emirates	1984	1.28028	0.625594	1.76114	199710	760558	14.467
1	United Arab Emirates	1985	1.35043	0.65116	1.79291	194938	793839	17.982	12
1	United Arab Emirates	1986	1.43055	0.684996	1.83517	157969	823845	21.792	12.814
1	United Arab Emirates	1987	1.51899	0.725722	1.87842	167855	843246	24.33	13.658
1	United Arab Emirates	1988	1.6139	0.772973	1.92269	163830	862301	26.783	14.84
1	United Arab Emirates	1989	1.71212	0.82579	1.96801	185999	883463	30.249	15.612
1	United Arab Emirates	1990	1.81146	0.882423	2.01439	219015	908081	30.611	17.081
1	United Arab Emirates	1991	1.91319	0.94757	2.07473	220899	938121	37.379	17.352
1	United Arab Emirates	1992	2.01901	1.02105	2.13687	228289	976890	36.069	18.689
1	United Arab Emirates	1993	2.12786	1.09847	2.20087	231168	991977	37.537	21.73
1	United Arab Emirates	1994	2.23828	1.19026	2.26679	251054	1.01594e+06	41.296	23.736
1	United Arab Emirates	1995	2.35019	1.2701	2.33469	271686	1.04351e+06	43.157	24.982
1	United Arab Emirates	1996	2.46773	1.33533	2.39202	287608	1.07321e+06	44.6	26.572
1	United Arab Emirates	1997	2.59522	1.41449	2.45077	312488	1.10613e+06	46.614	28.464
1	United Arab Emirates	1998	2.73377	1.48826	2.51096	317582	1.13904e+06	47.758	33.392
1	United Arab Emirates	1999	2.88419	1.57882	2.56848	331508	1.17314e+06	48.177	37.127
1	United Arab Emirates	2000	3.05013	1.69521	2.61078	372008	1.20956e+06	47.953	39.944
1	United Arab Emirates	2001	3.21786	1.78456	2.62869	377125	1243553	53.4885	43.172
1	United Arab Emirates	2002	3.39406	1.89707	2.64671	386302	1.27955e+06	52.9113	46.586
1	United Arab Emirates	2003	3.6258	2.06297	2.66486	420299	1.31973e+06	56.3659	49.54
1	United Arab Emirates	2004	3.97594	2.29842	2.68313	460507	1.35951e+06	60.2987	52.417
1	United Arab Emirates	2005	4.48198	2.65858	2.70153	482865	1.41102e+06	62.9624	60.698
1	United Arab Emirates	2006	5.17125	3.14795	2.7047	530366	1.47528e+06	66.1786	66.768
1	United Arab Emirates	2007	6.0101	3.74041	2.70788	547255	1.59047e+06	73.0992	78.761
1	United Arab Emirates	2008	6.90014	4.34492	2.71106	564722	1697109	84.02	80.463
1	United Arab Emirates	2009	7.70542	4.91477	2.71424	535114	1.81055e+06	82.6384	85.698
1	United Arab Emirates	2010	8.32945	5.37468	2.71743	543866	1.89718e+06	86.2174	93.949
1	United Arab Emirates	2011	8.73472	5.66748	2.72064	570435	2.02603e+06	91.4243	99.137
1	United Arab Emirates	2012	8.95254	5.83309	2.72386	611634	2133066	95.2432	106.222
1	United Arab Emirates	2013	9.03998	5.90985	2.72709	638064	2.24931e+06	97.1739	109.979
1	United Arab Emirates	2014	9.08614	5.93881	2.73034	667226	2364226	98.9669	116.528
2	Argentina	1965	22.2931	8.06406	2.00981	248168	386101	26.9358
2	Argentina	1966	22.6217	8.16294	2.02271	248753	397600	28.0012
2	Argentina	1967	22.9445	8.26304	2.0357	255687	410925	28.7237
2	Argentina	1968	23.2709	8.36436	2.04878	268894	428281	29.5995
2	Argentina	1969	23.6106	8.46693	2.06193	293540	455154	30.6691
2	Argentina	1970	23.9731	8.57075	2.07518	302924	482583	28.8737
2	Argentina	1971	24.3664	8.64979	2.09646	314320	513671	30.6245
2	Argentina	1972	24.7829	8.7327	2.11797	320848	544694	31.2707
2	Argentina	1973	25.2134	8.81636	2.1397	332866	570321	32.5983
2	Argentina	1974	25.6445	9.13521	2.16164	350860	597771	34.107
2	Argentina	1975	26.067	9.18937	2.18382	348778	624850	33.2766
2	Argentina	1976	26.4772	9.18271	2.19691	348736	657814	35.1694
2	Argentina	1977	26.8786	9.41391	2.21007	371007	703155	36.5832
2	Argentina	1978	27.2777	9.48057	2.22332	359052	737136	37.3997
2	Argentina	1979	27.6845	9.62771	2.23664	384247	774773	39.4407
2	Argentina	1980	28.1059	9.64143	2.25005	389833	815324	39.5042
2	Argentina	1981	28.5434	9.65148	2.28316	368716	843386	38.0494
2	Argentina	1982	28.994	9.79526	2.31677	357060	858618	39.0883
2	Argentina	1983	29.4547	10.1019	2.35087	371743	874513	40.9061
2	Argentina	1984	29.9209	10.3459	2.38547	379199	888084	40.8329
2	Argentina	1985	30.3888	10.4316	2.42058	352821	894440	39.7489	45.3038
2	Argentina	1986	30.8572	10.7397	2.44189	378025	905662	44.0988	49.0222
2	Argentina	1987	31.3265	10.9612	2.46339	387600	923032	46.0292	52.1153
2	Argentina	1988	31.7955	11.1774	2.48508	380031	937871	47.1639	52.4995
2	Argentina	1989	32.2636	11.2755	2.50696	353389	941536	45.2079	50.8629
2	Argentina	1990	32.7297	11.587	2.52903	348658	939199	44.6868	49.3006
2	Argentina	1991	33.1939	11.9526	2.55257	385254	948456	45.0401	52.9295
2	Argentina	1992	33.6551	12.1471	2.57097	424952	972265	48.2534	55.3612
2	Argentina	1993	34.1109	12.0699	2.58706	451519	1.00939e+06	50.3254	61.0507
2	Argentina	1994	34.5581	12.0759	2.60325	477870	1.05051e+06	51.5494	64.7406
2	Argentina	1995	34.9948	11.5051	2.61953	464274	1.07892e+06	53.6781	67.1745
2	Argentina	1996	35.4197	11.7871	2.62702	489933	1.11257e+06	57.5728	69.7598
2	Argentina	1997	35.834	12.3592	2.63453	529671	1.15798e+06	57.0809	72.4624
2	Argentina	1998	36.2416	12.904	2.64207	550065	1.20678e+06	58.9891	74.1695
2	Argentina	1999	36.6481	12.9551	2.64962	531443	1.24115e+06	57.8166	80.7447
2	Argentina	2000	37.0575	13.0941	2.6572	527250	1.26876e+06	60.1424	88.9779
2	Argentina	2001	37.4715	13.0461	2.683	504004	1.28413e+06	59.4617	90.1395
2	Argentina	2002	37.8894	13.0072	2.70906	449095	1.27463e+06	56.8306	84.593
2	Argentina	2003	38.3095	13.7271	2.73537	488782	1.28297e+06	61.2742	92.0465
2	Argentina	2004	38.7288	14.6692	2.76194	532917	1379962	64.7833	100.261
2	Argentina	2005	39.1455	15.3373	2.78876	582086	1.42764e+06	69.0462	105.75
2	Argentina	2006	39.5587	15.8562	2.79698	630837	1.49002e+06	72.508	113.424
2	Argentina	2007	39.9699	16.4413	2.80521	681086	1.56307e+06	75.5739	113.525
2	Argentina	2008	40.3819	16.842	2.81348	702030	1.63965e+06	76.8183	121.905
2	Argentina	2009	40.7986	16.994	2.82177	702381	1.69362e+06	74.8126	122.326
2	Argentina	2010	41.2229	17.4913	2.83008	768767	1.76897e+06	79.5999	125.992
2	Argentina	2011	41.6556	17.8794	2.85854	833239	1.86317e+06	81.5131	129.483
2	Argentina	2012	42.0952	18.0662	2.88729	839920	1.93997e+06	83.6315	136.034
2	Argentina	2013	42.5383	18.2572	2.91633	864154	2.01706e+06	85.5292	139.744
2	Argentina	2014	42.98	18.0984	2.94566	868209	2.08303e+06	86.2865	141.56
3	Australia	1965	11.6604	4.52618	2.85541	217763	667908	32.9379
3	Australia	1966	11.8803	4.68934	2.87765	231225	702268	36.3306
3	Australia	1967	12.1016	4.83603	2.90006	243103	735595	38.6055
3	Australia	1968	12.3355	4.95411	2.92265	260524	776328	40.9109
3	Australia	1969	12.6186	5.09262	2.94542	279529	818666	42.4548
3	Australia	1970	12.9048	5.28571	2.96836	290615	858712	46.2815
3	Australia	1971	13.1506	5.39549	2.99199	301984	899450	48.496
3	Australia	1972	13.3642	5.46286	3.01582	309830	939623	50.6504
3	Australia	1973	13.5522	5.60397	3.03983	322521	984250	54.3139
3	Australia	1974	13.7254	5.6992	3.06403	326834	1.02051e+06	58.014
3	Australia	1975	13.8927	5.67471	3.08843	335298	1.05706e+06	59.11
3	Australia	1976	14.055	5.75774	3.11302	347391	1.09316e+06	61.3377
3	Australia	1977	14.2117	5.80904	3.13781	350507	1129708	64.396
3	Australia	1978	14.3685	5.82582	3.16279	364715	1.17116e+06	65.5057
3	Australia	1979	14.5324	5.90249	3.18798	375843	1.21403e+06	68.0443
3	Australia	1980	14.7083	6.06216	3.21336	388464	1.26503e+06	68.8277
3	Australia	1981	14.898	6.138	3.2326	401365	1.32048e+06	70.0652
3	Australia	1982	15.1012	6.12228	3.25196	392411	1.36199e+06	69.0181
3	Australia	1983	15.3183	6.02668	3.27144	410574	1403591	68.1505
3	Australia	1984	15.5486	6.23628	3.29103	432128	1.4506e+06	71.4357
3	Australia	1985	15.791	6.45203	3.31074	449797	1.50255e+06	72.3976	123.673
3	Australia	1986	16.047	6.7371	3.33057	461424	1.55109e+06	75.7979	129.527
3	Australia	1987	16.3148	6.91927	3.35052	488173	1.6026e+06	77.9805	135.815
3	Australia	1988	16.5859	7.16595	3.37058	507193	1.66312e+06	81.6326	143.374
3	Australia	1989	16.8493	7.45823	3.39077	525093	1.71926e+06	85.3075	151.433
3	Australia	1990	17.0969	7.55626	3.41108	522856	1.75774e+06	86.9627	155.964
3	Australia	1991	17.3258	7.45369	3.42362	524968	1789441	87.1307	158.25
3	Australia	1992	17.5384	7.37043	3.43622	546214	1.82857e+06	88.5643	161.698
3	Australia	1993	17.7384	7.42264	3.44885	568307	1.87238e+06	91.0648	165.632
3	Australia	1994	17.9322	7.63684	3.46154	590364	1926239	94.4526	170.439
3	Australia	1995	18.1248	7.88903	3.47427	613667	1.97958e+06	96.9978	175.504
3	Australia	1996	18.3183	8.02679	3.48705	637867	2.03651e+06	99.9581	180.4
3	Australia	1997	18.513	8.09635	3.49987	666130	2.10348e+06	103.502	189.551
3	Australia	1998	18.7092	8.208	3.51275	699465	2.1723e+06	106.297	199.66
3	Australia	1999	18.9069	8.37044	3.52567	726548	2.24675e+06	108.559	205.565
3	Australia	2000	19.1073	8.56298	3.53864	740561	2.30441e+06	109.432	212.301
3	Australia	2001	19.3087	8.7314	3.52751	769170	2.37224e+06	112.523	221.602
3	Australia	2002	19.5144	8.92023	3.51642	792854	2453502	115.587	227.239
3	Australia	2003	19.7353	9.11368	3.50537	825810	2542018	114.648	228.256
3	Australia	2004	19.9855	9.31453	3.49435	852372	2.63587e+06	117.486	237.396
3	Australia	2005	20.2743	9.6035	3.48337	877864	2.74216e+06	120.948	248.968
3	Australia	2006	20.6062	9.94222	3.47242	910873	2.85235e+06	129.469	249.054
3	Australia	2007	20.9759	10.3043	3.4615	944596	2.97434e+06	130	250.899
3	Australia	2008	21.3703	10.6327	3.45062	960954	3093449	131.217	257.711
3	Australia	2009	21.7707	10.8498	3.43977	979812	3.20693e+06	129.751	244.675
3	Australia	2010	22.1629	11.1005	3.42896	1002558	3.32422e+06	129.761	251.502
3	Australia	2011	22.5424	11.3915	3.44217	1.03993e+06	3.46136e+06	130.676	251.659
3	Australia	2012	22.9114	11.6152	3.45542	1066054	3.59812e+06	131.236	252.176
3	Australia	2013	23.2705	11.7944	3.46873	1093192	3727205	130.735	246.569
3	Australia	2014	23.6224	11.9668	3.48209	1.1231e+06	3.84548e+06	129.873	250.7
4	Austria	1965	7.31243	3.39722	2.52138	97845.1	305340	15.9194
4	Austria	1966	7.3639	3.36901	2.54554	103304	321501	16.6498
4	Austria	1967	7.41914	3.31409	2.56668	106664	335762	16.7967
4	Austria	1968	7.45777	3.27059	2.58322	111283	351023	17.9835
4	Austria	1969	7.48357	3.26455	2.59986	118422	367241	18.7043
4	Austria	1970	7.50975	3.27113	2.61661	126821	388169	21.3721
4	Austria	1971	7.54345	3.30712	2.6337	133305	413342	21.4157
4	Austria	1972	7.57366	3.32549	2.6509	141581	442383	22.1499
4	Austria	1973	7.59892	3.36452	2.66821	148500	475278	23.8035
4	Austria	1974	7.61743	3.41076	2.68563	154356	507899	23.8804
4	Austria	1975	7.62814	3.39934	2.70317	153797	534782	23.6702
4	Austria	1976	7.63054	3.41787	2.72082	160837	571783	24.6575
4	Austria	1977	7.62572	3.453	2.73858	169007	603298	24.6187
4	Austria	1978	7.61631	3.46593	2.75646	168651	629556	25.7094
4	Austria	1979	7.60589	3.48412	2.77446	177685	658094	27.178
4	Austria	1980	7.59727	3.50794	2.79258	180762	687223	27.0446
4	Austria	1981	7.59162	3.47591	2.80937	180501	714734	26.1511
4	Austria	1982	7.58896	3.43124	2.82627	184131	735940	25.2599
4	Austria	1983	7.58957	3.43174	2.84327	189606	756193	25.225
4	Austria	1984	7.5934	3.42828	2.86037	189703	775577	25.1566
4	Austria	1985	7.60051	3.43597	2.87757	194443	797498	26.4189	44.535
4	Austria	1986	7.61043	3.43942	2.89488	198918	819576	26.4475	44.653
4	Austria	1987	7.6237	3.45385	2.91229	201617	843107	27.8502	50.518
4	Austria	1988	7.64248	3.46531	2.9298	208263	869780	27.3765	49.024
4	Austria	1989	7.6696	3.50945	2.94742	216358	898256	27.5376	50.174
4	Austria	1990	7.70657	3.5537	2.96515	225760	928992	28.1167	50.414
4	Austria	1991	7.75514	3.57607	2.98	233530	963552	29.5074	51.484
4	Austria	1992	7.81339	3.57497	2.99492	238419	996402	28.9347	51.18
4	Austria	1993	7.87467	3.55048	3.00992	239675	1.02652e+06	29.4278	52.675
4	Austria	1994	7.92991	3.55735	3.02499	245432	1.05936e+06	29.2295	53.309
4	Austria	1995	7.97283	3.55528	3.04014	251980	1.09172e+06	30.6994	56.587
4	Austria	1996	8.00045	3.5755	3.05537	258023	1.12611e+06	30.8583	54.835
4	Austria	1997	8.01526	3.60426	3.07067	263713	1.15939e+06	31.4709	56.851
4	Austria	1998	8.02317	3.64041	3.08604	273101	1.19377e+06	31.952	57.437
4	Austria	1999	8.03295	3.69305	3.1015	282905	1.22724e+06	32.6228	60.369
4	Austria	2000	8.05088	3.7275	3.11703	292435	1.26391e+06	32.6385	61.798
4	Austria	2001	8.07888	3.75892	3.13323	296384	1.29737e+06	33.9806	62.2531
4	Austria	2002	8.1147	3.76428	3.14952	301292	1326109	34.1062	62.452
4	Austria	2003	8.15547	3.80116	3.16589	303570	1.35709e+06	34.6935	60.6176
4	Austria	2004	8.19662	3.83854	3.18234	311784	1.38737e+06	35.307	64.8567
4	Austria	2005	8.23486	3.89757	3.19888	318458	1416876	36.073	66.7353
4	Austria	2006	8.26937	3.97816	3.21551	329129	1.44582e+06	35.8642	64.3644
4	Austria	2007	8.30129	4.06339	3.23222	341049	1.47879e+06	35.0424	64.853
4	Austria	2008	8.33146	4.15309	3.24902	346326	1.51184e+06	35.6926	66.9273
4	Austria	2009	8.36136	4.14761	3.26591	333168	1.53623e+06	34.6492	69.0626
4	Austria	2010	8.39199	4.19098	3.28289	339594	1.55725e+06	35.9207	71.0702
4	Austria	2011	8.42356	4.27057	3.29365	349130	1.58396e+06	33.8287	65.8544
4	Austria	2012	8.45548	4.33176	3.30445	351774	1.60936e+06	35.3534	72.3903
4	Austria	2013	8.48696	4.36708	3.31529	352904	1.63311e+06	35.1042	68.037
4	Austria	2014	8.51692	4.421	3.32616	354151	1.65488e+06	33.9406	65.1091
5	Belgium	1965	9.4741	3.67681	2.31474	130814	550323	35.2339
5	Belgium	1966	9.53396	3.68994	2.32343	134700	576160	33.9268
5	Belgium	1967	9.5828	3.67378	2.33215	139880	600980	35.6131
5	Belgium	1968	9.61619	3.66974	2.3409	146356	625028	39.6989
5	Belgium	1969	9.63915	3.73237	2.34969	155423	653133	43.5447
5	Belgium	1970	9.66432	3.7354	2.35851	165784	684498	45.9602
5	Belgium	1971	9.6929	3.75925	2.37449	172006	713031	45.0652
5	Belgium	1972	9.71567	3.74581	2.39057	181046	739644	47.9228
5	Belgium	1973	9.73441	3.77497	2.40677	192130	765554	48.5795
5	Belgium	1974	9.75159	3.82657	2.42307	200199	790948	46.9033
5	Belgium	1975	9.76901	3.76758	2.43949	197543	817372	43.8929
5	Belgium	1976	9.78758	3.74841	2.46555	208709	846301	46.5172
5	Belgium	1977	9.80688	3.73659	2.49188	210016	881558	46.5729
5	Belgium	1978	9.82578	3.7438	2.5185	215984	923596	48.595
5	Belgium	1979	9.84245	3.78156	2.54541	221041	968225	50.0545
5	Belgium	1980	9.85575	3.77794	2.56847	230942	998072	47.9308
5	Belgium	1981	9.86551	3.70993	2.58712	230297	1010936	45.5684
5	Belgium	1982	9.87271	3.66309	2.60591	231667	1020905	43.5351
5	Belgium	1983	9.87864	3.61747	2.62484	232390	1.02951e+06	42.014
5	Belgium	1984	9.88509	3.61891	2.6439	238122	1.04138e+06	43.8662
5	Belgium	1985	9.8935	3.63798	2.6631	242055	1.05508e+06	45.6864	57.322
5	Belgium	1986	9.9039	3.66357	2.68183	246467	1.07189e+06	47.0706	58.676
5	Belgium	1987	9.91626	3.69215	2.70069	252152	1.09396e+06	48.4805	63.367
5	Belgium	1988	9.93187	3.76414	2.71968	264062	1.12617e+06	49.426	65.349
5	Belgium	1989	9.95225	3.80957	2.7388	273222	1.16764e+06	49.833	67.547
5	Belgium	1990	9.97824	3.84844	2.75806	281795	1.21396e+06	52.4125	70.923
5	Belgium	1991	10.0112	3.8606	2.78388	286960	1.25138e+06	54.3127	71.936
5	Belgium	1992	10.0504	3.85483	2.80995	291352	1.28943e+06	54.5071	72.225
5	Belgium	1993	10.0919	3.83045	2.83625	288550	1.32313e+06	53.3634	70.834
5	Belgium	1994	10.1303	3.81476	2.86281	297861	1.35637e+06	55.9667	72.179
5	Belgium	1995	10.1619	3.87546	2.88961	304965	1.39947e+06	56.4719	74.408
5	Belgium	1996	10.1851	3.88554	2.90622	309823	1.43519e+06	60.1872	76.099
5	Belgium	1997	10.2018	3.91036	2.92293	321319	1.47656e+06	61.0759	78.833
5	Belgium	1998	10.2169	3.97804	2.93973	327667	1518985	62.4425	83.183
5	Belgium	1999	10.2374	4.03349	2.95663	339342	1.56325e+06	61.7875	84.514
5	Belgium	2000	10.2684	4.11591	2.97363	351673	1.60953e+06	63.4611	84.012
5	Belgium	2001	10.3113	4.17836	2.99242	354527	1.65489e+06	62.3075	79.821
5	Belgium	2002	10.3646	4.18375	3.01133	360839	1.69179e+06	62.5168	82.069
5	Belgium	2003	10.4262	4.19839	3.03036	363634	1.72605e+06	65.1023	84.63
5	Belgium	2004	10.4926	4.25869	3.04951	376851	1768853	65.2088	85.643
5	Belgium	2005	10.5614	4.3412	3.06878	384743	1817374	64.7544	87.025
5	Belgium	2006	10.632	4.41228	3.07357	394360	1.86554e+06	64.5338	85.617
5	Belgium	2007	10.7048	4.51031	3.07836	407758	1.9198e+06	64.8806	88.822
5	Belgium	2008	10.7792	4.61846	3.08317	410804	1.97346e+06	66.6371	84.93
5	Belgium	2009	10.8544	4.63657	3.08798	401418	2014820	61.6267	91.235
5	Belgium	2010	10.93	4.69643	3.0928	412235	2.05371e+06	66.037	95.189
5	Belgium	2011	11.0052	4.79158	3.099	419642	2.09689e+06	61.3331	90.241
5	Belgium	2012	11.0795	4.83479	3.10521	420277	2.13873e+06	58.6394	82.923
5	Belgium	2013	11.1531	4.85091	3.11143	420347	2177064	59.9699	83.526
5	Belgium	2014	11.2263	4.89938	3.11767	426015	2.22383e+06	55.9018	72.687
6	Bangladesh	1965	58.2405	19.5836	1.15595	80354.2	146648
6	Bangladesh	1966	59.4112	19.8195	1.15831	82126.5	146681
6	Bangladesh	1967	60.6376	20.0582	1.16067	77442.6	147396
6	Bangladesh	1968	61.8998	20.2998	1.16303	81378.2	149922
6	Bangladesh	1969	63.199	20.5443	1.16541	84154.2	151876
6	Bangladesh	1970	65.0487	20.7917	1.16778	91130.6	153353
6	Bangladesh	1971	66.4175	20.1401	1.16859	86137.1	153376	0.676
6	Bangladesh	1972	67.5785	17.763	1.1694	74100.5	150952	1.34606
6	Bangladesh	1973	68.6585	19.8721	1.1702	76564.9	150619	1.66635
6	Bangladesh	1974	69.838	20.5062	1.17101	83908.9	156048	1.71994
6	Bangladesh	1975	71.2472	19.4256	1.17182	80478.6	159060	1.94761
6	Bangladesh	1976	72.9302	19.9809	1.1969	85034.7	163294	2.23623
6	Bangladesh	1977	74.8485	19.2351	1.22252	87307.8	169677	2.29883
6	Bangladesh	1978	76.9484	19.5216	1.24869	93483.8	178598	2.47545
6	Bangladesh	1979	79.1419	20.8136	1.27541	97972.5	188594	2.74279
6	Bangladesh	1980	81.3642	20.8051	1.30271	98775.1	201871	3.09511
6	Bangladesh	1981	83.5996	20.7159	1.31783	102128	215208	3.21707
6	Bangladesh	1982	85.8682	21.391	1.33311	103384	225049	3.57571
6	Bangladesh	1983	88.1812	22.4361	1.34858	108443	234654	3.55233
6	Bangladesh	1984	90.5595	23.8072	1.36423	114327	244981	3.84966
6	Bangladesh	1985	93.0152	24.799	1.38005	117770	255818	4.28684	4.998
6	Bangladesh	1986	95.5508	26.0829	1.39622	122881	275596	4.68404	5.518
6	Bangladesh	1987	98.1493	27.0497	1.41258	128020	287908	5.18724	6.389
6	Bangladesh	1988	100.78	27.6107	1.42913	131721	298169	5.79675	7.153
6	Bangladesh	1989	103.401	28.2711	1.44587	135040	308970	6.22903	7.748
6	Bangladesh	1990	105.983	29.2836	1.46281	143989	319674	6.61859	8.326
6	Bangladesh	1991	108.51	29.7924	1.48074	148885	328286	6.40644	9.242
6	Bangladesh	1992	110.987	30.8071	1.4989	155178	338649	6.99103	9.71
6	Bangladesh	1993	113.442	31.6774	1.51728	162277	350997	7.70692	10.156
6	Bangladesh	1994	115.914	32.3935	1.53588	168906	365466	8.1707	11.111
6	Bangladesh	1995	118.428	33.3711	1.55471	177225	381728	9.64257	12.118
6	Bangladesh	1996	120.987	34.2474	1.57139	185416	400389	10.0997	12.809
6	Bangladesh	1997	123.574	35.4555	1.58824	195406	422125	10.5659	13.066
6	Bangladesh	1998	126.17	36.6049	1.60527	205620	447968	11.269	14.044
6	Bangladesh	1999	128.746	37.6135	1.62249	215632	477152	11.4416	15.179
6	Bangladesh	2000	131.281	38.992	1.63989	228451	508866	12.2936	15.76
6	Bangladesh	2001	133.776	40.869	1.66191	240499	542575	14.0163	17.086
6	Bangladesh	2002	136.228	42.4498	1.68423	251118	579859	14.4763	18.649
6	Bangladesh	2003	138.6	44.4048	1.70684	264317	621017	15.3617	19.712
6	Bangladesh	2004	140.844	45.4018	1.72466	280891	667450	15.9154	24.683
6	Bangladesh	2005	142.93	46.1754	1.74209	297619	721469	16.9285	26.447
6	Bangladesh	2006	144.839	47.1406	1.7676	317350	780714	17.997	29.531
6	Bangladesh	2007	146.593	48.7306	1.79349	339750	844431	18.8422	31.005
6	Bangladesh	2008	148.252	50.1967	1.81975	360182	914759	19.9445	34.218
6	Bangladesh	2009	149.906	51.4528	1.8464	378353	989483	21.9295	37.177
6	Bangladesh	2010	151.617	52.8902	1.87344	399434	1.07049e+06	22.8905	40.79
6	Bangladesh	2011	153.406	54.4656	1.89753	425255	1.15982e+06	24.3397	44.153
6	Bangladesh	2012	155.257	56.0951	1.92194	452988	1.26071e+06	26.4968	48.562
6	Bangladesh	2013	157.157	57.7766	1.94666	480229	1.36659e+06	26.9859	53.043
6	Bangladesh	2014	159.078	59.0511	1.97169	509336	1.47939e+06	28.2627	55.6438
7	Bulgaria	1970	8.49476	4.52415	2.40062	35436.5	24097.4	17.852
7	Bulgaria	1971	8.54681	4.53685	2.41859	37880.4	31287.8	18.545
7	Bulgaria	1972	8.59696	4.55226	2.4367	40782.5	33406.2	19.083
7	Bulgaria	1973	8.64442	4.56361	2.45495	44112.3	35576.8	19.822
7	Bulgaria	1974	8.68811	4.57363	2.47333	47442.1	37846.8	20.414
7	Bulgaria	1975	8.72733	4.58969	2.49185	51627.3	40286.9	22.544
7	Bulgaria	1976	8.76123	4.60707	2.51051	54987.7	42765.9	23.826
7	Bulgaria	1977	8.79007	4.61782	2.5293	58439.7	45417.6	25.091
7	Bulgaria	1978	8.81556	4.64567	2.54824	61708.4	48213.6	26.012
7	Bulgaria	1979	8.84013	4.67208	2.56492	65801.9	50866.7	26.998
7	Bulgaria	1980	8.86524	4.68633	2.57784	69559.4	54189.3	28.46
7	Bulgaria	1981	8.89124	4.74727	2.59414	72967.9	57465.1	28.011
7	Bulgaria	1982	8.91671	4.78626	2.61054	74671.4	60543.3	28.692
7	Bulgaria	1983	8.93901	4.80338	2.62704	77232.8	63455.5	28.844
7	Bulgaria	1984	8.95452	4.79471	2.64365	79856	66136.8	28.672
7	Bulgaria	1985	8.96039	4.78964	2.66036	81998.9	69066	28.53	41.632
7	Bulgaria	1986	8.95674	4.79436	2.67718	85449.1	72299.5	29.12	41.82
7	Bulgaria	1987	8.94372	4.79489	2.69411	90622.6	75737.2	29.339	43.473
7	Bulgaria	1988	8.91866	4.75576	2.71114	100541	80080.9	29.95	45.021
7	Bulgaria	1989	8.87835	4.6212	2.72828	97233.3	84246.1	30.267	44.331
7	Bulgaria	1990	8.82111	4.35583	2.74553	88368.2	85014.2	24.5776	42.141
7	Bulgaria	1991	8.74541	3.80892	2.76077	80905.2	84731.2	20.1255	38.917
7	Bulgaria	1992	8.65353	3.50744	2.7761	75037.8	84162.6	18.4552	35.61
7	Bulgaria	1993	8.55243	3.49905	2.79152	73927	83007.5	19.9873	37.997
7	Bulgaria	1994	8.45163	3.51594	2.80702	75271.1	82180.7	19.5076	38.133
7	Bulgaria	1995	8.35812	3.56217	2.8226	77424	82189.8	21.3853	41.79
7	Bulgaria	1996	8.27466	3.66532	2.83828	70148.3	81398.6	21.4261	42.716
7	Bulgaria	1997	8.19992	3.56206	2.85404	69384.6	84268.6	20.4217	42.72
7	Bulgaria	1998	8.13174	3.53751	2.86989	71787.2	92320.3	19.5885	41.666
7	Bulgaria	1999	8.06622	3.39087	2.88582	67472.9	99835	17.4994	38.177
7	Bulgaria	2000	8.00051	3.31461	2.90185	70853.9	108433	18.1344	40.927
7	Bulgaria	2001	7.93439	3.29615	2.91946	73863.8	118778	18.6495	43.749
7	Bulgaria	2002	7.86912	3.30931	2.93718	78309	128953	18.1245	42.437
7	Bulgaria	2003	7.80504	3.4121	2.955	82285.2	140169	19.2484	42.254
7	Bulgaria	2004	7.74274	3.50515	2.97294	87679.5	152749	18.8684	41.512
7	Bulgaria	2005	7.68261	3.60424	2.99098	94024.1	170122	19.6764	44.187
7	Bulgaria	2006	7.62461	3.72905	3.00914	100374	189499	20.15	45.441
7	Bulgaria	2007	7.56838	3.85169	3.0274	108078	211362	19.5947	42.875
7	Bulgaria	2008	7.51365	3.94647	3.04578	114181	238511	19.4896	44.423
7	Bulgaria	2009	7.46006	3.88219	3.06426	109363	257069	17.0724	42.789
7	Bulgaria	2010	7.4073	3.73421	3.08286	109422	269342	17.8345	46.0083
7	Bulgaria	2011	7.35523	3.65453	3.09415	111156	280066	19.1069	50.009
7	Bulgaria	2012	7.30374	3.56617	3.10549	111419	290917	18.0632	46.5665
7	Bulgaria	2013	7.25254	3.55434	3.11687	112847	301402	16.6875	43.0543
7	Bulgaria	2014	7.20131	3.57134	3.12829	114595	312284	17.8906	46.9154
8	Brazil	1965	83.3518	29.5591	1.44936	391039	1.37346e+06	22.0479
8	Brazil	1966	85.824	30.3266	1.46191	417239	1.4276e+06	24.0325
8	Brazil	1967	88.3242	31.1283	1.47457	434763	1.496e+06	24.9024
8	Brazil	1968	90.8513	31.9663	1.48734	477370	1.5896e+06	28.5187
8	Brazil	1969	93.4044	32.8426	1.50021	522720	1.70569e+06	31.1181
8	Brazil	1970	95.9825	33.7592	1.5132	577083	1.83127e+06	36.6357
8	Brazil	1971	98.4022	35.6771	1.5022	642293	1.97899e+06	40.0697
8	Brazil	1972	100.844	37.5894	1.49127	718726	2.15548e+06	46.1152
8	Brazil	1973	103.321	42.1145	1.48042	819347	2.37717e+06	55.0113
8	Brazil	1974	105.846	43.0926	1.46965	886534	2.62906e+06	60.0801
8	Brazil	1975	108.431	44.1674	1.45896	932634	2.90202e+06	63.4506
8	Brazil	1976	111.076	45.3452	1.46345	1.02869e+06	3187848	69.7074
8	Brazil	1977	113.776	49.7306	1.46795	1079101	3.4538e+06	74.5859
8	Brazil	1978	116.532	51.3119	1.47246	1133056	3.73202e+06	82.3277
8	Brazil	1979	119.341	50.3404	1.47699	1.2101e+06	4013034	89.1494
8	Brazil	1980	122.2	49.7254	1.48154	1.32143e+06	4.31525e+06	90.8511
8	Brazil	1981	125.107	51.787	1.50794	1.26461e+06	4574653	88.4054
8	Brazil	1982	128.055	54.5609	1.53482	1.27473e+06	4815653	92.7803
8	Brazil	1983	131.014	55.1973	1.56217	1.23776e+06	4.98946e+06	94.6324
8	Brazil	1984	133.951	57.2743	1.59001	1.3046e+06	5.15756e+06	101.723
8	Brazil	1985	136.836	61.6194	1.61835	1.40636e+06	5.34181e+06	108.44	193.682
8	Brazil	1986	139.665	63.3494	1.63803	1.51184e+06	5611369	115.804	202.129
8	Brazil	1987	142.437	65.5834	1.65794	1.56475e+06	5862910	119.279	203.331
8	Brazil	1988	145.15	67.7913	1.6781	1563186	6099374	123.817	214.953
8	Brazil	1989	147.802	69.1383	1.69851	1.61321e+06	6.34358e+06	126.296	221.739
8	Brazil	1990	150.393	70.8692	1.71669	1543840	6.3956e+06	123.941	222.82
8	Brazil	1991	152.917	71.0244	1.74463	1.55928e+06	6562859	128.735	234.376
8	Brazil	1992	155.379	71.0425	1.77302	1551482	6695194	135.012	241.762
8	Brazil	1993	157.812	71.6136	1.80187	1.6275e+06	6851535	140.935	252.003
8	Brazil	1994	160.261	72.3131	1.83119	1.72353e+06	7067465	148.118	260.041
8	Brazil	1995	162.755	73.0674	1.86099	1.79592e+06	7.3124e+06	155.465	275.601
8	Brazil	1996	165.303	71.5514	1.89645	1.83543e+06	7.53232e+06	164.215	291.246
8	Brazil	1997	167.894	72.733	1.93258	1.89783e+06	7779262	173.342	307.981
8	Brazil	1998	170.516	72.4048	1.9694	1.90542e+06	8.00349e+06	179.582	321.749
8	Brazil	1999	173.153	76.3385	2.00693	1.91495e+06	8.16657e+06	182.566	334.726
8	Brazil	2000	175.786	78.7113	2.04517	1.99921e+06	8.35147e+06	185.855	348.921
8	Brazil	2001	178.419	79.3427	2.0859	2025196	8531775	182.578	328.519
8	Brazil	2002	181.046	82.5056	2.12745	2.08798e+06	8684759	187.214	345.679
8	Brazil	2003	183.627	84.0052	2.16983	2.11303e+06	8811003	191.053	364.34
8	Brazil	2004	186.116	88.3107	2.21305	2.23348e+06	8978346	200.892	387.452
8	Brazil	2005	188.479	91.0348	2.25713	2.30271e+06	9153348	207.46	403.031
8	Brazil	2006	190.698	93.4186	2.29881	2394822	9356106	213.253	419.383
8	Brazil	2007	192.785	94.8992	2.34126	2.53851e+06	9618928	227.009	445.149
8	Brazil	2008	194.77	96.4185	2.38449	2.66544e+06	9948994	237.739	463.12
8	Brazil	2009	196.701	96.8421	2.42852	2660106	10239063	236.339	466.158
8	Brazil	2010	198.614	100.792	2.47336	2862274	11207450	260.79	515.799
8	Brazil	2011	200.518	102.877	2.5609	2.9739e+06	11662182	273.759	531.758
8	Brazil	2012	202.402	105.161	2.62187	3027433	12151692	279.327	552.498
8	Brazil	2013	204.259	105.966	2.6843	3.10917e+06	12779530	290.045	570.835
8	Brazil	2014	206.078	105.909	2.74822	3.11228e+06	13311434	297.596	590.479
9	Canada	1965	19.7843	7.22968	2.72955	366195	942596	116.316
9	Canada	1966	20.1563	7.52455	2.75	391223	1.00357e+06	123.486
9	Canada	1967	20.5223	7.76003	2.7706	401761	1.05473e+06	129.559
9	Canada	1968	20.841	7.91797	2.79136	422837	1107073	138.368
9	Canada	1969	21.1416	8.16706	2.81227	445230	1.16623e+06	146.184
9	Canada	1970	21.4392	8.26479	2.83333	457085	1.216e+06	156.648
9	Canada	1971	21.7903	8.48063	2.8576	475906	1.27165e+06	160.979
9	Canada	1972	22.142	8.7638	2.88208	501824	1.32997e+06	172.151
9	Canada	1973	22.4887	9.22288	2.90676	536772	1.39605e+06	182.77
9	Canada	1974	22.8233	9.60895	2.93166	556584	1.46701e+06	189.064
9	Canada	1975	23.1406	9.76815	2.95677	566730	1.54172e+06	187.001
9	Canada	1976	23.4399	9.90931	2.9821	596196	1619610	197.391
9	Canada	1977	23.7238	10.098	3.00764	616814	1.69736e+06	207.073
9	Canada	1978	23.9949	10.4211	3.0334	641200	1.77527e+06	210.588
9	Canada	1979	24.2576	10.8894	3.05938	665598	1.86056e+06	212.927
9	Canada	1980	24.5158	11.1999	3.08559	679992	1949047	218.014
9	Canada	1981	24.7685	11.4975	3.1055	703813	2045828	211.991
9	Canada	1982	25.0175	11.1001	3.12554	682556	2.11814e+06	215.109
9	Canada	1983	25.2727	11.1866	3.14571	700071	2.18716e+06	213.261
9	Canada	1984	25.5467	11.4872	3.16601	739078	2257341	227.342
9	Canada	1985	25.8482	11.8888	3.18644	773661	2.33853e+06	234.443	460.407
9	Canada	1986	26.1813	12.2915	3.20701	790667	2.42336e+06	234.709	470.689
9	Canada	1987	26.542	12.6416	3.2277	822628	2.5215e+06	242.675	497.834
9	Canada	1988	26.919	13.0517	3.24853	861601	2.63256e+06	253.052	505.967
9	Canada	1989	27.2965	13.3148	3.2695	882069	2.74838e+06	256.228	495.33
9	Canada	1990	27.6624	13.3876	3.2906	883206	2.85092e+06	251.417	478.175
9	Canada	1991	28.0141	13.1744	3.31135	864480	2.93921e+06	251.754	502.72
9	Canada	1992	28.3538	13.001	3.33223	871866	3018857	258.306	514.688
9	Canada	1993	28.6809	13.025	3.35325	894599	3.09321e+06	264.24	524.663
9	Canada	1994	28.9958	13.2543	3.37439	935339	3.17833e+06	274.023	547.813
9	Canada	1995	29.2995	13.4431	3.39567	960953	3.25626e+06	280.575	551.34
9	Canada	1996	29.591	13.5573	3.41709	977093	3341890	290.706	566.081
9	Canada	1997	29.8711	13.8442	3.43864	1.01865e+06	3.44798e+06	292.294	569.033
9	Canada	1998	30.1451	14.1734	3.46032	1.06081e+06	3556149	286.317	558.732
9	Canada	1999	30.4202	14.5413	3.48215	1.11382e+06	3.66851e+06	294.086	573.087
9	Canada	2000	30.7019	14.8716	3.50411	1.17088e+06	3.78407e+06	303.13	599.242
9	Canada	2001	30.9913	15.059	3.51892	1.19065e+06	3.90594e+06	296.814	581.832
9	Canada	2002	31.2886	15.4523	3.53379	1.22401e+06	4.02419e+06	305.143	594.833
9	Canada	2003	31.5966	15.8475	3.54872	1247575	4151862	312.368	580.244
9	Canada	2004	31.9186	16.1595	3.56372	1.28673e+06	4.29714e+06	315.517	587.107
9	Canada	2005	32.2563	16.4379	3.57878	1.32743e+06	4462552	323.915	604.37
9	Canada	2006	32.6114	16.7875	3.59391	1.36224e+06	4.63797e+06	321.108	592.635
9	Canada	2007	32.9823	17.2669	3.6091	1.3896e+06	4812567	326.907	616.76
9	Canada	2008	33.3633	17.6566	3.62435	1.40593e+06	4.98339e+06	327.387	618.047
9	Canada	2009	33.7466	17.4356	3.63967	1.36781e+06	5106391	311.556	595.537
9	Canada	2010	34.1262	17.7395	3.65505	1.41396e+06	5261183	316.386	588.161
9	Canada	2011	34.4999	18.0769	3.66233	1.45582e+06	5427466	328.726	619.581
9	Canada	2012	34.8682	18.3388	3.66962	1.48381e+06	5605514	326.569	619.765
9	Canada	2013	35.2306	18.6656	3.67692	1.51354e+06	5779532	334.965	641.324
9	Canada	2014	35.5878	18.8281	3.68424	1.55046e+06	5949967	335.542	638.019
10	Switzerland	1965	5.8504	3.1272	3.08393	194596	405443	14.7651
10	Switzerland	1966	5.90258	3.11521	3.1026	199384	424916	15.8323
10	Switzerland	1967	5.96854	3.13175	3.12138	205478	445056	16.9068
10	Switzerland	1968	6.03646	3.15067	3.14028	212852	464654	17.7993
10	Switzerland	1969	6.11521	3.20276	3.15929	224842	485735	18.4389
10	Switzerland	1970	6.16936	3.24997	3.17842	239179	513519	20.3737
10	Switzerland	1971	6.22163	3.29624	3.19294	248927	545168	20.9965
10	Switzerland	1972	6.27011	3.33875	3.20753	256894	578047	20.3819
10	Switzerland	1973	6.31147	3.37336	3.22219	264729	611285	22.5762
10	Switzerland	1974	6.34105	3.37667	3.23691	268581	640338	21.3214
10	Switzerland	1975	6.35618	3.25138	3.25171	249019	659687	22.168
10	Switzerland	1976	6.35525	3.19125	3.26657	245524	672933	21.3305
10	Switzerland	1977	6.34122	3.20803	3.28149	251499	687076	23.583
10	Switzerland	1978	6.32158	3.22342	3.29649	252528	704512	23.2297
10	Switzerland	1979	6.30658	3.23694	3.31155	258820	724478	22.6967
10	Switzerland	1980	6.30361	3.28474	3.32669	270731	746335	24.663
10	Switzerland	1981	6.3158	3.34448	3.34009	275066	768239	24.5311
10	Switzerland	1982	6.34137	3.37212	3.35355	271464	785699	24.0032
10	Switzerland	1983	6.37679	3.3717	3.36706	273199	804130	25.0015
10	Switzerland	1984	6.41627	3.40106	3.38063	281418	824143	24.2015
10	Switzerland	1985	6.45568	3.46497	3.39426	291756	846490	26.1045	56.492
10	Switzerland	1986	6.49344	3.54286	3.40793	297179	870191	27.4405	57.564
10	Switzerland	1987	6.53116	3.62632	3.42167	301891	895180	27.2204	59.89
10	Switzerland	1988	6.57146	3.71009	3.43545	311785	927926	27.4094	60.69
10	Switzerland	1989	6.61827	3.79898	3.4493	325288	963092	25.6759	54.767
10	Switzerland	1990	6.67392	3.9107	3.4632	337241	1.00396e+06	26.7541	55.804
10	Switzerland	1991	6.73999	3.99579	3.46967	334153	1.0367e+06	27.459	57.81
10	Switzerland	1992	6.81419	3.96479	3.47615	334007	1.06026e+06	27.8779	59.126
10	Switzerland	1993	6.8903	3.92957	3.48264	333586	1.07998e+06	27.7725	61.267
10	Switzerland	1994	6.95986	3.91255	3.48915	337822	1103559	29.1554	66.453
10	Switzerland	1995	7.01704	3.91821	3.49567	339446	1.12965e+06	27.6601	63.08
10	Switzerland	1996	7.05963	3.92615	3.5022	341486	1156236	26.7271	56.888
10	Switzerland	1997	7.09018	3.93273	3.50874	349382	1183399	28.591	62.715
10	Switzerland	1998	7.1135	3.98969	3.5153	359670	1.21753e+06	28.7697	62.877
10	Switzerland	1999	7.13681	4.01997	3.52187	365581	1.24984e+06	29.7378	69.546
10	Switzerland	2000	7.16558	4.05665	3.52845	380007	1.2786e+06	29.0214	67.351
10	Switzerland	2001	7.20094	4.12376	3.53895	385504	1.30758e+06	31.0911	71.912
10	Switzerland	2002	7.24203	4.15607	3.54948	386057	1.3328e+06	29.0617	66.654
10	Switzerland	2003	7.2899	4.14877	3.56004	386249	1.35604e+06	28.8279	66.988
10	Switzerland	2004	7.3453	4.17329	3.57064	397230	1.37628e+06	28.5052	65.549
10	Switzerland	2005	7.40861	4.22231	3.58126	409299	1.40983e+06	27.4352	62.2774
10	Switzerland	2006	7.48032	4.33321	3.59192	425723	1.44888e+06	28.6702	66.8183
10	Switzerland	2007	7.56014	4.463	3.60261	443350	1.48393e+06	28.3936	70.8774
10	Switzerland	2008	7.64654	4.57377	3.61333	453446	1.52415e+06	29.4151	72.0075
10	Switzerland	2009	7.73732	4.59926	3.62409	443789	1.5652e+06	29.429	71.4989
10	Switzerland	2010	7.83053	4.63381	3.63487	456898	1.59333e+06	28.7203	71.2387
10	Switzerland	2011	7.92581	4.75542	3.64234	465143	1633561	27.2018	67.614
10	Switzerland	2012	8.02263	4.83904	3.64983	470374	1.6634e+06	28.8127	73.1387
10	Switzerland	2013	8.11872	4.91586	3.65734	478694	1.67879e+06	29.6716	73.4538
10	Switzerland	2014	8.21138	5.01442	3.66485	487739	1701097	28.4432	74.8742
11	Chile	1965	8.68554	2.52181	2.03211	53285.3	83822	6.12368
11	Chile	1966	8.86518	2.563	2.05054	59205.9	92231.4	6.55866
11	Chile	1967	9.0417	2.60486	2.06914	61100.5	99092.3	6.671
11	Chile	1968	9.21594	2.64952	2.08791	63231.9	106561	6.64832
11	Chile	1969	9.38894	2.68921	2.10684	65600.1	114404	7.15625
11	Chile	1970	9.56187	2.70652	2.12595	67021.1	122993	7.54592
11	Chile	1971	9.74158	2.81192	2.1506	73023	130901	8.05793
11	Chile	1972	9.91656	2.92051	2.17554	72137.1	135893	8.2879
11	Chile	1973	10.0874	2.95063	2.20076	68122.6	140263	8.00864
11	Chile	1974	10.2551	2.86287	2.22627	68786.5	146569	7.90651
11	Chile	1975	10.4206	2.7509	2.25208	59906	149983	7.12994
11	Chile	1976	10.5842	2.7872	2.27819	62013.5	152055	7.48272
11	Chile	1977	10.7463	2.90712	2.30461	68127.4	155440	7.7325
11	Chile	1978	10.9079	2.93074	2.33133	73725.6	160403	8.20619
11	Chile	1979	11.0702	2.98471	2.35835	79831.2	166990	8.46797
11	Chile	1980	11.2343	3.15327	2.3857	86173.8	176091	8.73676
11	Chile	1981	11.4005	3.20682	2.41291	91527.2	187410	8.96099
11	Chile	1982	11.5691	2.97602	2.44043	79090.4	191282	8.1746
11	Chile	1983	11.7421	3.16327	2.46827	76874.3	193616	8.35787
11	Chile	1984	11.9214	3.29998	2.49643	81398.7	197919	8.77248
11	Chile	1985	12.1086	3.50015	2.5249	83001	203283	8.87922	14.04
11	Chile	1986	12.3042	3.68554	2.55371	87645.9	208804	9.31236	14.82
11	Chile	1987	12.5075	3.82479	2.57535	93425.5	216937	9.72152	15.637
11	Chile	1988	12.7165	4.05155	2.59509	100256	226815	10.8251	16.915
11	Chile	1989	12.9285	4.26424	2.61498	110843	241467	12.0702	17.811
11	Chile	1990	13.1412	4.34734	2.63503	114942	255717	12.9665	18.398
11	Chile	1991	13.3541	4.41191	2.64981	124103	269126	14.3333	19.963
11	Chile	1992	13.5669	4.61744	2.66468	139340	287609	15.8242	22.35
11	Chile	1993	13.7787	4.87998	2.67963	149075	310363	16.6785	24.013
11	Chile	1994	13.988	4.91196	2.69466	157584	334019	17.5209	25.276
11	Chile	1995	14.194	4.96533	2.70978	174331	365219	18.8858	28.027
11	Chile	1996	14.396	5.03499	2.72498	187255	398633	20.0767	30.791
11	Chile	1997	14.5941	5.14328	2.74027	199625	435289	22.9197	33.292
11	Chile	1998	14.7886	5.25103	2.75564	206074	469769	22.9907	35.495
11	Chile	1999	14.9805	5.18819	2.7711	204506	492255	23.8573	38.384
11	Chile	2000	15.1704	5.28104	2.78665	213687	517594	25.2191	41.268
11	Chile	2001	15.3584	5.34666	2.80529	220903	544384	25.7994	43.917
11	Chile	2002	15.5446	5.45156	2.82406	225728	570774	26.6802	45.484
11	Chile	2003	15.7293	5.67366	2.84295	234570	598956	26.4955	48.78
11	Chile	2004	15.9131	5.82923	2.86197	251027	631261	27.4937	52.8543
11	Chile	2005	16.0966	6.06726	2.88111	266532	674574	28.7053	54.4831
11	Chile	2006	16.2797	6.18416	2.90038	281710	717121	31.265	57.555
11	Chile	2007	16.4627	6.36643	2.91978	296248	764109	31.6035	60.1376
11	Chile	2008	16.6459	6.55991	2.93932	306002	818912	31.4857	60.8582
11	Chile	2009	16.83	6.52505	2.95898	302831	858876	31.2117	61.038
11	Chile	2010	17.015	6.96837	2.97877	320255	906230	30.5684	61.6075
11	Chile	2011	17.2013	7.3215	2.99688	338956	962582	33.6458	65.0365
11	Chile	2012	17.3884	7.48371	3.0151	357454	1.02607e+06	34.036	69.7289
11	Chile	2013	17.5758	7.65261	3.03343	372560	1.0876e+06	34.3925	72.9701
11	Chile	2014	17.7626	7.79304	3.05187	379617	1139293	34.6929	73.5981
12	China	1965	705.174	286.742	1.32294	756245	1.0289e+06	131.403
12	China	1966	725.236	297.452	1.34139	811774	1.10169e+06	142.808
12	China	1967	744.371	308.329	1.3601	766895	1.14656e+06	128.444
12	China	1968	764.902	319.04	1.37907	736139	1.18983e+06	129.667
12	China	1969	787.063	331.262	1.3983	825404	1.24211e+06	157.868
12	China	1970	808.511	344.018	1.4178	929618	1337208	202.219
12	China	1971	829.368	358.581	1.44257	976173	1.44136e+06	239.792
12	China	1972	849.788	370.761	1.46776	998655	1.54468e+06	258.446
12	China	1973	869.475	381.242	1.4934	1.06603e+06	1.6542e+06	272.689
12	China	1974	888.133	394.449	1.51948	1.08483e+06	1779418	281.122
12	China	1975	905.58	407.958	1.54602	1.15475e+06	1.92905e+06	314.912
12	China	1976	921.688	420.914	1.57185	1.1154e+06	2.06827e+06	331.571
12	China	1977	936.555	432.582	1.5981	1.17446e+06	2.21088e+06	361.679
12	China	1978	950.537	445.504	1.62479	1306167	2.38524e+06	396.618
12	China	1979	964.155	460.542	1.65193	1.39825e+06	2.56247e+06	408.159
12	China	1980	977.837	479.117	1.67952	1.45567e+06	2766994	417.399
12	China	1981	991.554	500.9	1.70278	1.5414e+06	2.96013e+06	411.583
12	China	1982	1005.33	519.149	1.72211	1.6767e+06	3.17629e+06	429.534
12	China	1983	1019.7	533.197	1.74006	1.7946e+06	3.41442e+06	456.861
12	China	1984	1035.33	546.716	1.75819	2.00009e+06	3.69005e+06	490.183
12	China	1985	1052.62	560.242	1.77652	2.18924e+06	4.02546e+06	529.918	410.69
12	China	1986	1071.83	572.087	1.79268	2.32236e+06	4385618	555.306	449.53
12	China	1987	1092.65	582.424	1.80898	2.50451e+06	4.7684e+06	598.768	497.267
12	China	1988	1114.16	598.148	1.82544	2.62579e+06	5205815	643.121	545.21
12	China	1989	1135.13	619.076	1.84205	2.6545e+06	5530973	674.602	584.81
12	China	1990	1154.61	637.075	1.8588	2.66808e+06	5817351	681.407	621.2
12	China	1991	1172.33	651.2	1.89138	2.83406e+06	6.16462e+06	716.171	677.55
12	China	1992	1188.45	658.215	1.92453	3.10336e+06	6664483	753.239	753.94
12	China	1993	1202.98	664.8	1.95826	3.43791e+06	7.37536e+06	810.246	811.59
12	China	1994	1216.07	671.315	1.99258	3.72543e+06	8.17482e+06	858.791	927.8
12	China	1995	1227.84	677.6	2.0275	4.22765e+06	9033200	884.978	1007.03
12	China	1996	1238.23	685.075	2.05961	4385063	9966689	932.175	1081.31
12	China	1997	1247.26	693.85	2.09224	4693969	10946193	936.955	1135.55
12	China	1998	1255.26	702.285	2.12538	4713044	12088808	938.177	1167
12	China	1999	1262.71	710.155	2.15904	4992596	13264680	969.666	1239.3
12	China	2000	1269.97	717.395	2.19324	5309820	14501287	1003.11	1355.6
12	China	2001	1277.19	725.55	2.21074	5.67876e+06	15909541	1059.63	1480.8
12	China	2002	1284.35	733.825	2.22839	6290808	17517250	1156	1654
12	China	2003	1291.49	740.86	2.24617	6.85815e+06	19592796	1347.98	1910.58
12	China	2004	1298.57	748.16	2.2641	7585524	21840018	1576.92	2203.31
12	China	2005	1305.6	755.125	2.28217	8.26783e+06	24356182	1793.7	2500.26
12	China	2006	1312.6	761.125	2.294	9249799	27190004	1967.98	2865.73
12	China	2007	1319.63	766.95	2.3059	10363165	30325914	2140.07	3281.55
12	China	2008	1326.69	772.35	2.31785	10893638	33799556	2222.28	3495.76
12	China	2009	1333.81	777.375	2.32987	11781561	38334244	2322.12	3714.65
12	China	2010	1340.97	781.377	2.34196	12779162	43438696	2487.36	4207.16
12	China	2011	1348.17	784.427	2.37319	13779918	48872912	2687.9	4713.02
12	China	2012	1355.39	788.871	2.40485	14840971	54674592	2795.26	4987.55
12	China	2013	1362.51	793.022	2.43692	15983726	60943980	2903.95	5431.64
12	China	2014	1369.44	798.368	2.46943	17150538	67590072	2970.31	5794.46
13	Colombia	1965	19.1957	5.31498	1.63203	83090	233858	7.49287
13	Colombia	1966	19.7676	5.49894	1.64236	87717.3	244408	8.17584
13	Colombia	1967	20.3465	5.68927	1.65276	91190.1	253200	8.71642
13	Colombia	1968	20.9206	5.88619	1.66322	97160.6	265788	9.15435
13	Colombia	1969	21.4842	6.08992	1.67375	103554	278239	9.31731
13	Colombia	1970	22.0612	6.31918	1.68435	110816	293591	10.1222
13	Colombia	1971	22.612	6.52002	1.69703	117421	308701	9.97276
13	Colombia	1972	23.1468	6.72679	1.70965	126426	322330	11.2243
13	Colombia	1973	23.6745	6.94567	1.71934	134926	338052	11.1178
13	Colombia	1974	24.208	7.17282	1.72909	142678	356368	12.4144
13	Colombia	1975	24.757	7.57546	1.7389	145993	372476	12.6906
13	Colombia	1976	25.3234	7.83746	1.74876	152896	391005	13.1996
13	Colombia	1977	25.9051	8.23013	1.75867	159254	408371	13.5511
13	Colombia	1978	26.5022	8.50444	1.76865	172743	427422	14.5572
13	Colombia	1979	27.1135	8.78657	1.77868	182035	446145	15.6143
13	Colombia	1980	27.7379	8.98842	1.78876	189476	469157	15.8891
13	Colombia	1981	28.376	9.41047	1.80154	193790	492708	16.2773
13	Colombia	1982	29.0272	9.58041	1.81441	195628	515558	16.9568
13	Colombia	1983	29.6871	9.59618	1.82737	198707	538145	17.7556
13	Colombia	1984	30.3501	9.69082	1.84042	205365	560756	18.2652
13	Colombia	1985	31.0117	9.95034	1.85357	211746	581151	19.0803	29.3747
13	Colombia	1986	31.6698	10.3108	1.86681	224078	605568	19.6958	31.6529
13	Colombia	1987	32.3243	10.8464	1.88015	236108	630311	21.3868	33.6803
13	Colombia	1988	32.9755	11.2564	1.89358	245704	658901	21.4606	35.4733
13	Colombia	1989	33.6244	11.7976	1.90711	254093	683324	22.3855	37.0208
13	Colombia	1990	34.2716	12.1158	1.92073	264973	705435	20.9286	38.2457
13	Colombia	1991	34.9168	12.9532	1.94368	270277	722869	21.6119	40.1235
13	Colombia	1992	35.5587	13.1484	1.96691	281209	744892	22.6611	36.6131
13	Colombia	1993	36.1952	13.9173	1.99041	297267	779702	24.966	41.6911
13	Colombia	1994	36.8235	14.4248	2.01419	312568	817401	26.7176	45.0243
13	Colombia	1995	37.442	15.0936	2.03826	328829	855184	27.1453	47.4835
13	Colombia	1996	38.049	15.2274	2.06262	335590	891230	27.7527	48.3711
13	Colombia	1997	38.6454	15.578	2.08726	347101	925080	28.6974	49.9063
13	Colombia	1998	39.2341	15.6203	2.1122	349079	955209	28.3421	50.2831
13	Colombia	1999	39.8193	15.4453	2.13744	334404	963228	25.9936	47.7747
13	Colombia	2000	40.404	16.552	2.16298	344185	1.04356e+06	26.0158	46.7802
13	Colombia	2001	40.9889	16.8329	2.18431	349960	1.05841e+06	25.6579	48.208
13	Colombia	2002	41.5725	17.2864	2.20585	358722	1079162	25.6064	50.2827
13	Colombia	2003	42.1521	17.9207	2.2276	372778	1.10685e+06	26.5309	52.1131
13	Colombia	2004	42.7242	18.6271	2.24956	392659	1.14038e+06	27.0863	53.8386
13	Colombia	2005	43.2856	19.4276	2.27175	411139	1.18208e+06	27.219	55.8971
13	Colombia	2006	43.8357	20.1161	2.29415	438675	1.23648e+06	31.0536	59.7038
13	Colombia	2007	44.3746	20.942	2.31677	468947	1.29928e+06	31.1247	61.0805
13	Colombia	2008	44.9017	21.3577	2.33961	485579	1.36614e+06	34.8746	61.9267
13	Colombia	2009	45.4163	21.435	2.36268	493599	1.42639e+06	32.4788	63.7877
13	Colombia	2010	45.9181	22.0589	2.38598	513204	1.48808e+06	34.9215	66.9619
13	Colombia	2011	46.4064	22.9587	2.41069	547021	1.56735e+06	36.2979	68.0232
13	Colombia	2012	46.881	23.7055	2.43566	569143	1.64641e+06	38.9045	69.407
13	Colombia	2013	47.3424	24.076	2.46088	597237	1.7281e+06	38.9433	71.6117
13	Colombia	2014	47.7914	24.5619	2.48637	624426	1821873	40.8519	74.4569
14	Czech Republic	1990	10.3237	5.43995	3.11439	192228	795775	47.8785	62.56
14	Czech Republic	1991	10.3284	5.25072	3.16501	169901	1.07117e+06	44.298	60.528
14	Czech Republic	1992	10.3339	5.04748	3.21644	169040	1.10958e+06	40.9126	59.293
14	Czech Republic	1993	10.3384	5.02138	3.26872	169145	1.14354e+06	40.0339	58.882
14	Czech Republic	1994	10.3394	5.07597	3.32184	174066	1.17242e+06	38.9433	58.705
14	Czech Republic	1995	10.3356	5.11134	3.37583	184895	1.20514e+06	40.5084	60.847
14	Czech Republic	1996	10.3267	5.13939	3.4145	192814	1.24168e+06	41.9074	64.257
14	Czech Republic	1997	10.3138	5.10249	3.45362	191514	1270257	42.1443	64.598
14	Czech Republic	1998	10.298	5.01101	3.49319	190908	1.29528e+06	40.631	64.93
14	Czech Republic	1999	10.2805	4.89974	3.53321	193654	1316397	37.9103	64.692
14	Czech Republic	2000	10.263	4.85655	3.57369	201969	1.34069e+06	40.6827	73.466
14	Czech Republic	2001	10.2443	4.84352	3.58205	208133	1.36634e+06	41.5222	74.647
14	Czech Republic	2002	10.2252	4.87165	3.59044	211560	1.3909e+06	41.6877	76.348
14	Czech Republic	2003	10.2118	4.82548	3.59884	219180	1.41469e+06	43.8652	83.205
14	Czech Republic	2004	10.2121	4.81239	3.60726	230024	1.43913e+06	44.5186	84.333
14	Czech Republic	2005	10.2309	4.90536	3.6157	244843	1.46595e+06	44.1944	82.5786
14	Czech Republic	2006	10.2715	4.97505	3.61983	261680	1.49482e+06	45.1435	84.3609
14	Czech Republic	2007	10.3305	5.07606	3.62397	276149	1.53193e+06	44.8937	88.0238
14	Czech Republic	2008	10.398	5.17549	3.62811	283635	1.56731e+06	43.6089	83.5164
14	Czech Republic	2009	10.46	5.0818	3.63225	269902	1.58994e+06	41.2235	82.25
14	Czech Republic	2010	10.5066	5.03602	3.6364	276097	1.61238e+06	42.8274	85.9001
14	Czech Republic	2011	10.534	5.02472	3.64057	281526	1.63453e+06	42.1144	87.5606
14	Czech Republic	2012	10.5452	5.04236	3.64475	278992	1.65251e+06	41.7335	87.5737
14	Czech Republic	2013	10.5453	5.05014	3.64894	277518	1.66716e+06	40.9418	87.0649
14	Czech Republic	2014	10.5427	5.06844	3.65315	283008	1.68271e+06	40.0746	86.0034
15	Germany	1965	76.156	37.9841	2.76767	1.24057e+06	3.51822e+06	253.383
15	Germany	1966	76.7124	37.8989	2.79639	1.26987e+06	3727815	253.79
15	Germany	1967	77.2217	37.1726	2.82541	1.26987e+06	3883936	252.875
15	Germany	1968	77.6739	37.306	2.85473	1.33825e+06	4082151	270.067
15	Germany	1969	78.0578	37.6924	2.88435	1.43593e+06	4.32322e+06	291.277
15	Germany	1970	78.3666	37.914	2.91428	1.50431e+06	4576318	307.226
15	Germany	1971	78.5848	37.8889	2.93969	1.55144e+06	4842798	309.543
15	Germany	1972	78.7001	37.9018	2.96531	1.61815e+06	5108579	320.386
15	Germany	1973	78.7329	38.1548	2.99116	1.69546e+06	5.36431e+06	338.684
15	Germany	1974	78.7139	37.8618	3.01724	1.71055e+06	5.57135e+06	332.722
15	Germany	1975	78.6673	37.2677	3.04354	1.69573e+06	5.75264e+06	319.324
15	Germany	1976	78.6045	37.3582	3.07007	1.77965e+06	5.94314e+06	340.7
15	Germany	1977	78.5247	37.4745	3.09683	1.83922e+06	6146528	339.911
15	Germany	1978	78.4267	37.7714	3.12383	1.89455e+06	6365648	351.254
15	Germany	1979	78.305	38.2523	3.15106	1.97319e+06	6602228	370.854
15	Germany	1980	78.1595	38.5633	3.17852	2.00098e+06	6838583	358.509
15	Germany	1981	77.9904	38.4826	3.20284	2.01157e+06	7040003	347.11
15	Germany	1982	77.8123	38.1741	3.22735	2.00363e+06	7.21033e+06	334.53
15	Germany	1983	77.6575	37.8959	3.25204	2.03514e+06	7.38821e+06	339.18
15	Germany	1984	77.5668	38.0895	3.27692	2.09259e+06	7.56127e+06	351.282
15	Germany	1985	77.57	38.4323	3.302	2141302	7.72994e+06	361.292	522.534
15	Germany	1986	77.6719	38.868	3.32726	2.19028e+06	7.90634e+06	358.259	523.557
15	Germany	1987	77.8644	39.1975	3.35272	2.22099e+06	8085049	361.009	532.442
15	Germany	1988	78.1469	39.4348	3.37837	2.30333e+06	8.27891e+06	361.802	549.492
15	Germany	1989	78.5148	39.6751	3.40422	2.39308e+06	8501032	358.211	559.873
15	Germany	1990	78.9582	39.4175	3.43027	2518836	8755679	352.422	549.9
15	Germany	1991	79.4837	38.5473	3.44364	2.6475e+06	9033639	343.289	540.222
15	Germany	1992	80.0759	38.0351	3.45706	2.69844e+06	9314063	335.94	538.166
15	Germany	1993	80.676	37.5735	3.47053	2.67264e+06	9555205	334.32	527.118
15	Germany	1994	81.2068	37.7017	3.48405	2.73831e+06	9812062	331.358	528.469
15	Germany	1995	81.6129	37.939	3.49763	2.78589e+06	10062676	333.203	536.821
15	Germany	1996	81.8708	37.9598	3.51126	2.80868e+06	10304894	344.862	552.669
15	Germany	1997	81.9938	37.939	3.52495	2.86062e+06	10544006	338.997	552.324
15	Germany	1998	82.0102	38.4007	3.53868	2917248	10801120	336.265	557.217
15	Germany	1999	81.9658	38.9792	3.55247	2.97522e+06	11078136	331.443	556.301
15	Germany	2000	81.8959	39.7772	3.56632	3063345	11353977	332.919	576.556
15	Germany	2001	81.8094	39.5618	3.57493	3115283	11597020	339.811	586.412
15	Germany	2002	81.6998	39.2654	3.58355	3115283	11786004	335.755	586.688
15	Germany	2003	81.5695	38.7557	3.5922	3.09317e+06	11957831	335.934	608.78
15	Germany	2004	81.4178	38.827	3.60087	3.12936e+06	12123805	335.935	617.465
15	Germany	2005	81.2468	38.7571	3.60956	3.15147e+06	12288797	332.349	622.575
15	Germany	2006	81.0559	39.0139	3.61828	3.26808e+06	12492084	341.292	639.567
15	Germany	2007	80.8545	39.6472	3.62701	3.37464e+06	12704325	327.186	640.578
15	Germany	2008	80.6659	40.1593	3.63576	3411163	12908701	330.726	640.686
15	Germany	2009	80.5197	40.2334	3.64454	3.21949e+06	13026478	310.205	595.624
15	Germany	2010	80.4353	40.4125	3.65333	3.35085e+06	13175143	323.69	633.093
15	Germany	2011	80.4247	41.0357	3.65578	3.47349e+06	13363606	312.256	613.07
15	Germany	2012	80.478	41.605	3.65822	3.48756e+06	13539029	316.713	630.149
15	Germany	2013	80.5659	41.9781	3.66067	3.49795e+06	13698121	325.783	638.73
15	Germany	2014	80.6463	42.4535	3.66311	3553909	13875687	311.942	625.336
16	Denmark	1965	4.75941	2.28543	2.66293	89859.9	238884	14.1081
16	Denmark	1966	4.79882	2.32444	2.68152	93036.7	254076	16.0593
16	Denmark	1967	4.84014	2.32444	2.70024	98367.8	270116	16.1464
16	Denmark	1968	4.86864	2.34235	2.71909	103871	287396	16.8572
16	Denmark	1969	4.89204	2.38786	2.73807	110578	308129	19.3628
16	Denmark	1970	4.93012	2.41957	2.75718	112298	328885	20.631
16	Denmark	1971	4.96048	2.41461	2.77522	115669	348986	19.4715
16	Denmark	1972	4.98915	2.46519	2.79338	120498	371847	20.5616
16	Denmark	1973	5.01577	2.49497	2.81166	125028	395910	19.8569
16	Denmark	1974	5.03992	2.47656	2.83006	124007	416363	18.0863
16	Denmark	1975	5.06129	2.44829	2.84857	122493	432445	17.8014
16	Denmark	1976	5.07996	2.49472	2.86721	129957	453530	19.5961
16	Denmark	1977	5.09596	2.48988	2.88597	132528	473495	20.0126
16	Denmark	1978	5.10884	2.50725	2.90486	135543	493949	20.2748
16	Denmark	1979	5.11806	2.53133	2.92386	140897	513721	20.223
16	Denmark	1980	5.12343	2.5131	2.94299	140210	528591	19.7441
16	Denmark	1981	5.12481	2.47586	2.95874	138966	536560	17.7459
16	Denmark	1982	5.12281	2.48563	2.97458	144128	546932	16.9763
16	Denmark	1983	5.11897	2.48747	2.9905	147950	558294	16.1341
16	Denmark	1984	5.11531	2.52562	3.0065	154113	572687	16.4092
16	Denmark	1985	5.11341	2.58396	3.02259	160315	591206	18.5196	29.064
16	Denmark	1986	5.11377	2.644	3.03876	168249	615947	18.9428	30.72
16	Denmark	1987	5.11635	2.65576	3.05503	168737	639698	18.2377	29.449
16	Denmark	1988	5.12151	2.63738	3.07138	168496	658148	18.0304	27.965
16	Denmark	1989	5.12947	2.6291	3.08781	169462	676669	16.6184	22.312
16	Denmark	1990	5.14033	2.61748	3.10434	172186	693494	17.1296	25.758
16	Denmark	1991	5.15431	2.60188	3.12348	174425	707876	19.7699	36.33
16	Denmark	1992	5.1713	2.57316	3.14274	177870	720710	18.4894	30.849
16	Denmark	1993	5.19063	2.5367	3.16212	177711	731251	19.6233	33.738
16	Denmark	1994	5.21132	2.58003	3.18162	187530	743826	21.0758	40.554
16	Denmark	1995	5.23258	2.59699	3.20124	193278	760145	20.6995	36.604
16	Denmark	1996	5.25438	2.61717	3.22099	198884	777934	24.6948	53.551
16	Denmark	1997	5.27668	2.65249	3.24085	205369	799304	22.3539	43.727
16	Denmark	1998	5.29868	2.68993	3.26084	209925	822524	21.4982	40.985
16	Denmark	1999	5.31941	2.71063	3.28094	216113	843844	20.8414	38.869
16	Denmark	2000	5.33828	2.73044	3.30118	224211	866828	19.9891	35.7852
16	Denmark	2001	5.3547	2.75542	3.31472	226056	888018	20.0569	37.605
16	Denmark	2002	5.36906	2.75511	3.32832	227110	907519	19.9245	39.097
16	Denmark	2003	5.38295	2.72634	3.34197	227996	925590	21.4583	45.9929
16	Denmark	2004	5.39865	2.7086	3.35568	234013	945009	20.2765	40.2596
16	Denmark	2005	5.41769	2.74658	3.36944	239716	966287	19.5874	36.0268
16	Denmark	2006	5.4407	2.80886	3.38326	248817	995646	21.6604	45.5906
16	Denmark	2007	5.46699	2.8764	3.39714	250869	1.02314e+06	20.5168	39.2274
16	Denmark	2008	5.4953	2.91561	3.41108	249068	1.04642e+06	19.8072	36.4109
16	Denmark	2009	5.52375	2.83493	3.42507	236395	1.05909e+06	18.5531	36.2042
16	Denmark	2010	5.55096	2.77569	3.43912	240237	1.06864e+06	19.5083	38.5678
16	Denmark	2011	5.57658	2.77927	3.45655	243005	1077295	18.4872	34.9299
16	Denmark	2012	5.60097	2.77651	3.47408	242827	1088581	17.1172	30.5047
16	Denmark	2013	5.62429	2.78256	3.49169	242235	1100002	17.9587	34.5811
16	Denmark	2014	5.6469	2.80668	3.5094	245291	1.1127e+06	17.5098	31.905
17	Algeria	1965	12.4939	2.02255	1.15417	84317.4	236546	2.143
17	Algeria	1966	12.8867	2.03625	1.15758	78917.4	237415	2.565
17	Algeria	1967	13.3267	2.05005	1.16099	88190.6	243440	2.422
17	Algeria	1968	13.7296	2.06395	1.16442	97783.8	252546	2.599
17	Algeria	1969	14.1286	2.07794	1.16786	106000	265676	2.895
17	Algeria	1970	14.55	2.09202	1.17131	116496	284147	3.157
17	Algeria	1971	14.9601	2.16443	1.17918	105402	298784	3.418
17	Algeria	1972	15.3771	2.17336	1.18711	128856	315077	3.847
17	Algeria	1973	15.8044	2.1719	1.19509	134424	334027	4.603
17	Algeria	1974	16.2471	2.23541	1.20312	139489	355458	5.101
17	Algeria	1975	16.7091	2.37417	1.21121	147617	388171	6.14
17	Algeria	1976	17.1902	2.5041	1.21935	156752	422510	7.161
17	Algeria	1977	17.6902	2.49321	1.22755	171506	465955	7.879
17	Algeria	1978	18.2123	2.96135	1.2358	188955	516356	10.001
17	Algeria	1979	18.7608	3.21145	1.24411	203085	556766	13.181
17	Algeria	1980	19.3377	3.34506	1.25247	204691	594870	15.824
17	Algeria	1981	19.9437	3.47405	1.27636	210831	633291	19.318
17	Algeria	1982	20.5757	3.6908	1.30071	224325	671398	22.281
17	Algeria	1983	21.2283	3.85719	1.32552	236438	711123	24.333
17	Algeria	1984	21.8939	3.98864	1.3508	249679	751822	23.206
17	Algeria	1985	22.5659	4.11958	1.37656	258917	792621	23.357	12.272
17	Algeria	1986	23.2413	4.25663	1.40282	259953	826894	24.771	12.981
17	Algeria	1987	23.9179	4.40231	1.42958	258133	848180	25.439	13.941
17	Algeria	1988	24.5915	4.5544	1.45684	255552	866277	27.358	14.98
17	Algeria	1989	25.2577	4.71204	1.48463	266796	887294	26.537	15.138
17	Algeria	1990	25.9124	4.84907	1.51295	268930	906787	28.089	16.104
17	Algeria	1991	26.5543	5.00899	1.55155	265703	916102	27.833	17.345
17	Algeria	1992	27.1809	5.11748	1.59113	270486	925622	28.569	18.286
17	Algeria	1993	27.786	5.18006	1.63172	264806	932429	26.512	19.415
17	Algeria	1994	28.362	5.28734	1.67335	262422	938963	26.923	19.883
17	Algeria	1995	28.9043	5.57025	1.71434	272394	946298	28.006	19.715
17	Algeria	1996	29.4118	5.7602	1.74721	283562	954045	27.805	20.654
17	Algeria	1997	29.8877	5.95192	1.7807	286682	960641	26.659	21.15
17	Algeria	1998	30.3369	6.13204	1.81483	301302	968360	27.579	23.615
17	Algeria	1999	30.7666	6.21503	1.84962	310944	976992	27.922	24.757
17	Algeria	2000	31.1837	6.3768	1.88508	322760	988723	26.841	25.008
17	Algeria	2001	31.5903	6.73301	1.90001	332443	1.00272e+06	27.809	26.256
17	Algeria	2002	31.9904	7.03045	1.91507	351060	1.02124e+06	28.701	27.403
17	Algeria	2003	32.3949	6.79911	1.93024	376336	1.04189e+06	30.047	29.192
17	Algeria	2004	32.8172	7.91834	1.94553	392518	1.0677e+06	31.184	30.925
17	Algeria	2005	33.2679	8.16269	1.96095	415677	1.09864e+06	32.6583	33.611
17	Algeria	2006	33.7493	8.99214	1.97648	422743	1.13296e+06	33.8131	35.0068
17	Algeria	2007	34.262	8.69486	1.99214	437117	1.1739e+06	35.5712	36.951
17	Algeria	2008	34.8111	9.2338	2.00793	447607	1.22508e+06	37.6613	39.987
17	Algeria	2009	35.4018	9.54633	2.02384	454769	1.2827e+06	39.9411	42.77
17	Algeria	2010	36.0362	9.79781	2.03987	471141	1.34407e+06	38.8688	45.616
17	Algeria	2011	36.7171	9.65432	2.07551	484804	1.41746e+06	41.2525	52.015
17	Algeria	2012	37.4394	10.2308	2.11177	501287	1.4927e+06	45.1823	57.464
17	Algeria	2013	38.1861	10.8596	2.14866	515323	1.57949e+06	47.9346	59.891
17	Algeria	2014	38.9343	11.0802	2.1862	534906	1.67435e+06	52.2247	64.14
18	Ecuador	1965	5.23262	1.36076	1.72463	20701.1	80979.3	0.739
18	Ecuador	1966	5.39095	1.39418	1.73468	21206.9	83667.1	0.78
18	Ecuador	1967	5.55433	1.42842	1.7448	22663.2	87267.5	0.845
18	Ecuador	1968	5.72252	1.4635	1.75497	23576.5	91029.9	0.994
18	Ecuador	1969	5.89532	1.49945	1.7652	24126.4	93984.2	1.061
18	Ecuador	1970	6.07252	1.53627	1.77549	25684.3	98041.7	1.267
18	Ecuador	1971	6.24883	1.59868	1.79437	27292.8	104700	1.392
18	Ecuador	1972	6.42871	1.66347	1.81345	31228.9	108682	1.558
18	Ecuador	1973	6.61192	1.73065	1.83273	39138.4	111608	1.544
18	Ecuador	1974	6.7982	1.80023	1.85222	41661.1	118130	1.788
18	Ecuador	1975	6.98739	1.87221	1.87191	43985.7	126403	1.782
18	Ecuador	1976	7.1794	1.93317	1.89181	48043.4	134414	1.966
18	Ecuador	1977	7.37423	1.99566	1.91193	51182.9	144001	2.419
18	Ecuador	1978	7.57195	2.05995	1.93225	54556.3	155062	2.493
18	Ecuador	1979	7.77265	2.12637	1.9528	57449.2	165474	2.589
18	Ecuador	1980	7.97645	2.19525	1.97356	60267.8	177237	3.266
18	Ecuador	1981	8.18319	2.28243	1.99659	62644.3	185591	3.634
18	Ecuador	1982	8.39293	2.37296	2.01989	63388.1	193754	3.999
18	Ecuador	1983	8.60621	2.46751	2.04347	61600	199145	3.965
18	Ecuador	1984	8.82375	2.56593	2.06731	64188.7	203587	4.454
18	Ecuador	1985	9.04598	2.66885	2.09144	66976.3	212632	5.027	4.806
18	Ecuador	1986	9.2729	2.77321	2.11585	69051.1	218045	5.249	5.301
18	Ecuador	1987	9.50413	2.88174	2.14054	64919.5	225324	5.454	5.353
18	Ecuador	1988	9.73918	2.99438	2.16552	71748	231241	5.344	5.603
18	Ecuador	1989	9.97738	3.11102	2.19079	71933	234718	5.474	5.736
18	Ecuador	1990	10.2181	3.22829	2.21636	74111.4	237871	5.539	6.34885
18	Ecuador	1991	10.461	3.38193	2.23901	77829.4	242900	6.174	6.74456
18	Ecuador	1992	10.7057	3.53795	2.2619	80604.8	248767	6.011	7.19603
18	Ecuador	1993	10.9512	3.67388	2.28501	82242.3	255143	6.427	7.41131
18	Ecuador	1994	11.1965	3.83973	2.30837	86110.8	263246	7.018	8.144
18	Ecuador	1995	11.4406	3.97141	2.33196	87616.4	271275	6.576	8.4286
18	Ecuador	1996	11.6835	3.94808	2.35579	89721	278924	7.416	9.67201
18	Ecuador	1997	11.925	4.09087	2.37987	93355.5	287074	8.273	10.3617
18	Ecuador	1998	12.1639	4.08803	2.40419	95330.5	295850	8.397	10.8904
18	Ecuador	1999	12.3987	4.02865	2.42877	90098.2	298353	7.90919	10.3081
18	Ecuador	2000	12.6286	4.19891	2.45359	93841.7	304423	8.32216	10.6124
18	Ecuador	2001	12.8528	4.50251	2.48428	97610	314294	8.1822	11.0498
18	Ecuador	2002	13.0721	4.714	2.51535	101609	328010	8.60386	11.8876
18	Ecuador	2003	13.2896	4.75608	2.54681	104376	341432	8.85983	11.5461
18	Ecuador	2004	13.5096	5.16669	2.57254	112946	355650	9.15126	12.5848
18	Ecuador	2005	13.7352	5.18445	2.59416	118922	372170	9.70415	13.404
18	Ecuador	2006	13.9675	5.3614	2.61596	124159	389250	10.2901	15.1159
18	Ecuador	2007	14.2055	5.37015	2.63795	126878	406778	10.9122	17.3367
18	Ecuador	2008	14.4476	5.4187	2.66012	134944	428917	11.6345	18.6085
18	Ecuador	2009	14.6913	5.47886	2.68247	135708	448071	11.4655	18.2646
18	Ecuador	2010	14.9347	5.47706	2.70501	140492	470559	12.7312	19.5099
18	Ecuador	2011	15.1773	5.65757	2.71134	151547	497831	13.5161	20.5441
18	Ecuador	2012	15.4195	5.77429	2.71768	160097	529016	14.271	22.848
18	Ecuador	2013	15.6613	5.9981	2.72403	167387	564655	14.7173	23.2586
18	Ecuador	2014	15.9029	6.12988	2.7304	173538	601685	15.2895	24.3072
19	Egypt	1965	31.378	8.59289	1.14243	66710.9	61586	7.7751
19	Egypt	1966	32.1258	8.32621	1.1486	66510.1	63548	8.1864
19	Egypt	1967	32.8462	8.09785	1.1548	65930.5	64852.2	6.9774
19	Egypt	1968	33.527	8.14104	1.16104	69551.7	65847.8	7.5104
19	Egypt	1969	34.1785	8.51903	1.16731	75224.5	67795	6.1209
19	Egypt	1970	34.8086	8.52323	1.17362	89399.4	70084.8	7.6495
19	Egypt	1971	35.5611	8.55663	1.18383	92475.5	71643.9	7.84111
19	Egypt	1972	36.3022	8.38181	1.19413	96040.3	73126.3	8.69924
19	Egypt	1973	37.0468	9.20408	1.20452	96717.6	76230	8.21571
19	Egypt	1974	37.8156	9.46062	1.215	99121.5	79888.2	9.34064
19	Egypt	1975	38.6244	9.94757	1.22557	104165	84826.5	10.3768
19	Egypt	1976	39.4786	10.1306	1.23623	118444	95217.9	12.4292
19	Egypt	1977	40.3777	9.61822	1.24699	127666	105126	13.4685
19	Egypt	1978	41.3248	9.79735	1.25784	137775	115674	14.2574
19	Egypt	1979	42.3217	9.85134	1.26878	151955	132684	15.6288
19	Egypt	1980	43.3696	11.3619	1.27982	167076	153920	17.8955
19	Egypt	1981	44.4659	10.1853	1.31555	173351	176947	20.3675
19	Egypt	1982	45.6104	10.5696	1.35228	190525	204135	22.7472
19	Egypt	1983	46.8072	11.0983	1.39004	220369	226859	24.7234
19	Egypt	1984	48.0615	11.002	1.42886	242846	245962	26.9822
19	Egypt	1985	49.3738	10.853	1.46875	259242	263255	27.9456	31.658
19	Egypt	1986	50.7482	10.9863	1.50976	264410	278654	28.8477	33.684
19	Egypt	1987	52.1738	11.5829	1.55192	285195	292990	30.112	37.135
19	Egypt	1988	53.6177	11.7529	1.59525	300312	306707	31.1248	38.972
19	Egypt	1989	55.0359	12.2935	1.63979	317778	322890	32.947	40.894
19	Egypt	1990	56.3973	12.5588	1.68558	336259	339431	34.0071	42.863
19	Egypt	1991	57.6898	13.2296	1.71692	354220	355531	34.5773	44.88
19	Egypt	1992	58.922	13.4219	1.74288	377823	369271	34.6924	46.739
19	Egypt	1993	60.1084	13.7358	1.76922	388796	378896	35.1651	48.321
19	Egypt	1994	61.2728	14.1888	1.79597	404146	393827	35.8386	50.446
19	Egypt	1995	62.4345	14.6764	1.82312	422566	409249	37.9143	53.398
19	Egypt	1996	63.5956	15.4901	1.85067	444191	427007	39.9162	56.561
19	Egypt	1997	64.7546	16.5609	1.87865	468582	449638	41.5686	61
19	Egypt	1998	65.9226	17.0225	1.90705	487438	479671	43.5645	65.159
19	Egypt	1999	67.1129	17.4521	1.93588	517220	509354	46.6886	70.747
19	Egypt	2000	68.3349	17.6004	1.96514	545064	541011	49.3094	72.98
19	Egypt	2001	69.5999	18.0315	2.00113	564272	570588	52.2088	80.22
19	Egypt	2002	70.9087	17.9773	2.03778	582247	603121	53.1276	85.681
19	Egypt	2003	72.2476	17.505	2.0751	600380	631643	56.5299	91.517
19	Egypt	2004	73.5961	18.4273	2.1131	625121	663524	59.1999	97.304
19	Egypt	2005	74.9421	18.9417	2.1518	653876	704515	62.0937	103.982
19	Egypt	2006	76.2743	19.4418	2.19121	698994	755001	65.4282	110.706
19	Egypt	2007	77.6053	22.3302	2.23134	748274	824433	69.5533	118.966
19	Egypt	2008	78.9761	23.0833	2.27221	801979	906918	73.6241	127.853
19	Egypt	2009	80.4424	24.2169	2.31382	839672	969546	76.4628	133.336
19	Egypt	2010	82.041	25.1488	2.3562	882495	1.03815e+06	80.6516	143.465
19	Egypt	2011	83.7876	25.9624	2.39559	899591	1.09628e+06	82.0715	148.629
19	Egypt	2012	85.6609	26.8209	2.43564	919382	1.15388e+06	86.3135	161.851
19	Egypt	2013	87.6139	27.372	2.47636	938697	1.19982e+06	85.7369	164
19	Egypt	2014	89.5797	27.8993	2.51776	959005	1.24606e+06	85.4751	170.2
20	Spain	1965	32.1288	12.8915	1.99689	351836	945241	28.442
20	Spain	1966	32.4968	13.0145	2.00812	379268	1.03469e+06	32.0525
20	Spain	1967	32.8956	13.1015	2.01941	394638	1.11888e+06	34.6778
20	Spain	1968	33.2852	13.1949	2.03076	419290	1.20818e+06	36.4719
20	Spain	1969	33.6124	13.3183	2.04218	459053	1316454	41.2121
20	Spain	1970	33.9232	13.4535	2.05367	476929	1.42683e+06	44.5663
20	Spain	1971	34.3056	13.5781	2.06842	499104	1.51846e+06	49.0371
20	Spain	1972	34.701	13.7527	2.08328	539780	1.63154e+06	52.634
20	Spain	1973	35.1046	14.1214	2.09824	581820	1.7647e+06	57.9962
20	Spain	1974	35.5094	14.2163	2.11331	614512	1.90523e+06	60.5623
20	Spain	1975	35.909	13.9717	2.12849	617844	2.02698e+06	62.1999
20	Spain	1976	36.3024	13.8063	2.14378	638256	2.14062e+06	66.5727
20	Spain	1977	36.6874	13.6723	2.15918	656373	2.2478e+06	68.4738
20	Spain	1978	37.0556	13.286	2.17469	665976	2.3459e+06	68.2676
20	Spain	1979	37.3972	13.0013	2.19032	666253	2432155	73.4643
20	Spain	1980	37.7049	12.7136	2.20605	680968	2.51858e+06	74.3555
20	Spain	1981	37.9762	12.4112	2.22753	680066	2599416	75.0093
20	Spain	1982	38.2126	12.3054	2.24922	688543	2.67943e+06	75.0867
20	Spain	1983	38.4155	12.2627	2.27112	700731	2.75464e+06	76.7733
20	Spain	1984	38.5882	11.9865	2.29323	713237	2818481	77.4484
20	Spain	1985	38.7343	11.8553	2.31556	729794	2.89409e+06	76.5562	138.176
20	Spain	1986	38.8544	12.1134	2.33811	753537	2.98736e+06	78.4611	140.114
20	Spain	1987	38.951	12.6687	2.36087	795336	3.10286e+06	81.155	144.715
20	Spain	1988	39.0326	13.0817	2.38386	835854	3.24315e+06	84.4809	151.421
20	Spain	1989	39.1101	13.5268	2.40707	876200	3.40727e+06	89.1092	160.394
20	Spain	1990	39.1921	14.0215	2.43051	909333	3.58015e+06	88.5798	164.624
20	Spain	1991	39.287	14.1842	2.45372	932485	3.74905e+06	91.4968	170.221
20	Spain	1992	39.3974	13.9939	2.47715	941149	3.89843e+06	96.4973	173.282
20	Spain	1993	39.5184	13.6093	2.5008	931442	4.01645e+06	92.9411	170.771
20	Spain	1994	39.6417	13.5632	2.52468	953640	4.13746e+06	96.5353	171.575
20	Spain	1995	39.7643	13.8444	2.54879	979936	4.29247e+06	102.258	178.924
20	Spain	1996	39.8789	14.0655	2.56883	1.00615e+06	4436227	106.096	188.335
20	Spain	1997	39.9962	14.6026	2.58532	1.04327e+06	4.59088e+06	112.529	201.029
20	Spain	1998	40.1517	15.2489	2.60191	1.08819e+06	4774309	118.327	205.784
20	Spain	1999	40.3926	15.9567	2.61861	1.137e+06	4984010	122.706	217.167
20	Spain	2000	40.7498	16.7571	2.63542	1.19713e+06	5210383	129.4	232.028
20	Spain	2001	41.2305	17.325	2.65172	1.24503e+06	5446317	134.304	242.369
20	Spain	2002	41.8155	17.7676	2.66813	1280886	5692059	136.398	246.616
20	Spain	2003	42.4753	18.3484	2.68463	1321715	5960512	144.512	264.519
20	Spain	2004	43.1673	19.0438	2.70124	1.36357e+06	6243823	150.742	281.011
20	Spain	2005	43.8548	19.8521	2.71795	1.41434e+06	6554341	152.311	294.244
20	Spain	2006	44.5379	20.6584	2.73476	1.47337e+06	6892331	154.078	302.867
20	Spain	2007	45.2095	21.2839	2.75167	1.5289e+06	7.24212e+06	158.013	312.211
20	Spain	2008	45.817	21.2807	2.7687	1545965	7554575	153.717	317.862
20	Spain	2009	46.2952	19.9868	2.78582	1.49072e+06	7.75843e+06	142.815	296.302
20	Spain	2010	46.6015	19.6798	2.80305	1.49092e+06	7935234	146.195	302.995
20	Spain	2011	46.7084	19.1219	2.82275	1.47601e+06	8.07486e+06	143.112	291.759
20	Spain	2012	46.6371	18.2713	2.84259	1.43733e+06	8179489	142.376	297.557
20	Spain	2013	46.4552	17.601	2.86256	1.4133e+06	8.27108e+06	134.179	283.564
20	Spain	2014	46.2597	17.6127	2.88268	1.43253e+06	8373259	132.092	277.755
21	Finland	1965	4.56416	2.26354	2.30181	54731	195707	9.5795
21	Finland	1966	4.5813	2.26789	2.32318	56265.5	206567	10.8888
21	Finland	1967	4.60618	2.22619	2.34475	57288.5	215978	11.436
21	Finland	1968	4.6269	2.19712	2.36652	58311.5	225134	12.4709
21	Finland	1969	4.62422	2.23033	2.3885	63938.1	237562	13.7893
21	Finland	1970	4.60674	2.27771	2.41068	69053.1	269184	15.0468
21	Finland	1971	4.62339	2.26783	2.44634	70680.7	286172	15.4344
21	Finland	1972	4.64485	2.28555	2.48253	76148.1	303910	16.2943
21	Finland	1973	4.66881	2.32726	2.51926	81466.2	323155	17.9721
21	Finland	1974	4.69182	2.33432	2.55653	84102.9	342513	17.184
21	Finland	1975	4.71146	2.32311	2.58307	85620.9	365460	17.4634
21	Finland	1976	4.7268	2.30245	2.60874	85915.7	384392	18.6311
21	Finland	1977	4.73895	2.26012	2.63466	86121.5	401176	19.5186
21	Finland	1978	4.74994	2.23778	2.66084	88636	414652	20.286
21	Finland	1979	4.76276	2.28707	2.68728	94948.6	429096	21.899
21	Finland	1980	4.77945	2.35456	2.71399	100065	446707	21.8078
21	Finland	1981	4.8009	2.38466	2.73764	101361	464467	21.8277
21	Finland	1982	4.82613	2.4106	2.7615	104490	483613	21.5197
21	Finland	1983	4.8532	2.41871	2.78557	107752	503405	21.2943
21	Finland	1984	4.87922	2.43352	2.80985	111215	522035	22.2179
21	Finland	1985	4.90222	2.43892	2.83434	115148	541695	23.4065	49.394
21	Finland	1986	4.92129	2.43283	2.85905	118287	561176	23.6699	48.948
21	Finland	1987	4.93726	2.44734	2.88396	122497	581874	24.8858	53.016
21	Finland	1988	4.95189	2.47192	2.9091	128879	605968	24.6167	53.491
21	Finland	1989	4.96778	2.49538	2.93446	135436	634186	24.7205	53.359
21	Finland	1990	4.9867	2.48064	2.96003	136351	658662	25.8357	53.983
21	Finland	1991	5.00938	2.33874	2.97676	128287	673203	26.192	57.495
21	Finland	1992	5.0349	2.17335	2.99359	124022	681199	25.9294	57.277
21	Finland	1993	5.06147	2.04473	3.01051	123111	683291	26.1778	60.575
21	Finland	1994	5.0865	2.01788	3.02753	127961	685231	27.6871	65.031
21	Finland	1995	5.10818	2.05502	3.04464	133344	691241	26.8797	63.188
21	Finland	1996	5.12602	2.08532	3.06185	138223	701337	28.4273	69.372
21	Finland	1997	5.14075	2.15716	3.07916	146864	715489	28.3911	68.975
21	Finland	1998	5.15323	2.19726	3.09656	154837	733403	29.0244	70.17
21	Finland	1999	5.16478	2.25221	3.11407	161718	752147	28.8666	69.433
21	Finland	2000	5.17648	2.30181	3.13167	170831	772936	28.9142	69.952
21	Finland	2001	5.18845	2.33526	3.15149	175240	793804	29.7647	74.34
21	Finland	2002	5.20063	2.36035	3.17145	178184	812178	30.1069	74.899
21	Finland	2003	5.2138	2.36446	3.19152	181737	831172	32.5111	84.301
21	Finland	2004	5.22884	2.38012	3.21173	188872	851770	32.2205	85.774
21	Finland	2005	5.24637	2.42118	3.23206	194123	873387	29.2707	70.332
21	Finland	2006	5.2666	2.47113	3.25253	201995	894692	31.4449	82.287
21	Finland	2007	5.28933	2.53125	3.27312	212468	920681	31.3926	81.248
21	Finland	2008	5.31417	2.59662	3.29384	213999	945601	30.4126	77.436
21	Finland	2009	5.34049	2.54397	3.31469	196303	961654	28.3775	72.062
21	Finland	2010	5.36769	2.53703	3.33568	202177	977834	30.8648	80.663
21	Finland	2011	5.39582	2.58082	3.35402	207375	995980	28.5519	73.474
21	Finland	2012	5.42464	2.61557	3.37247	204418	1.01241e+06	27.6067	70.394
21	Finland	2013	5.45306	2.60905	3.39101	202126	1.02548e+06	27.2307	71.24
21	Finland	2014	5.47966	2.59849	3.40966	201308	1.03667e+06	26.2768	68.084
22	France	1965	49.8783	20.6175	2.2121	705240	2.17019e+06	110.407
22	France	1966	50.3322	20.7773	2.2315	742208	2.31048e+06	112.8
22	France	1967	50.7282	20.8361	2.25107	779176	2.458e+06	120.309
22	France	1968	51.1128	20.784	2.27081	813301	2.61112e+06	126.791
22	France	1969	51.5493	21.0985	2.29072	871597	2.79087e+06	139.928
22	France	1970	51.9981	21.385	2.31081	925627	2.98056e+06	151.579
22	France	1971	52.4419	21.4561	2.33817	975109	3.18231e+06	157.749
22	France	1972	52.919	21.5942	2.36586	1.01939e+06	3.39366e+06	168.583
22	France	1973	53.3993	21.9132	2.39388	1.08372e+06	3.61896e+06	183.2
22	France	1974	53.8387	22.1492	2.42222	1.13023e+06	3.84348e+06	179.802
22	France	1975	54.2071	22.0194	2.45091	1.11915e+06	4.03974e+06	168.952
22	France	1976	54.4943	22.2368	2.47993	1.16743e+06	4237481	180.363
22	France	1977	54.7156	22.4364	2.5093	1.20773e+06	4.42508e+06	181.939
22	France	1978	54.8973	22.5523	2.53901	1.25578e+06	4.61791e+06	189.771
22	France	1979	55.0778	22.6806	2.5661	1.30047e+06	4814393	195.784
22	France	1980	55.2856	22.7563	2.58652	1.32113e+06	5015508	192.548
22	France	1981	55.5279	22.7107	2.60722	1.33537e+06	5.20435e+06	189.8
22	France	1982	55.7977	22.7561	2.62809	1.36886e+06	5381234	182.613
22	France	1983	56.0918	22.754	2.64912	1.38606e+06	5.53907e+06	186.804
22	France	1984	56.4026	22.6308	2.67032	1.40719e+06	5.68797e+06	192.959
22	France	1985	56.7236	22.6091	2.69169	1.43003e+06	5.8399e+06	198.15	343.976
22	France	1986	57.0565	22.7562	2.71323	1.46366e+06	6001655	202.694	362.784
22	France	1987	57.4021	22.9905	2.73494	1.50138e+06	6.17617e+06	206.625	378.309
22	France	1988	57.7515	23.2509	2.75683	1.57246e+06	6378734	207.95	391.926
22	France	1989	58.093	23.5643	2.7789	1.64091e+06	6.60571e+06	212.114	406.891
22	France	1990	58.418	23.7707	2.80113	1.68872e+06	6.84191e+06	217.425	420.155
22	France	1991	58.7249	23.8084	2.81006	1706272	7060825	231.745	454.735
22	France	1992	59.0159	23.6342	2.81902	1.73357e+06	7263230	233.195	463.097
22	France	1993	59.2922	23.3725	2.828	1.72295e+06	7.42788e+06	233.178	472.575
22	France	1994	59.5565	23.4865	2.83701	1763356	7594445	230.265	476.907
22	France	1995	59.8119	23.7172	2.84605	1800123	7760679	235.903	493.9
22	France	1996	60.0558	23.8423	2.85513	1.82511e+06	7.92348e+06	244.586	513.139
22	France	1997	60.2908	24.0183	2.86422	1.86777e+06	8082456	241.297	504.148
22	France	1998	60.532	24.4287	2.87335	1.93419e+06	8.26414e+06	247.1	510.892
22	France	1999	60.799	25.0146	2.88251	2000089	8472770	251.865	523.988
22	France	2000	61.1052	25.6466	2.8917	2.0776e+06	8702107	254.846	540.747
22	France	2001	61.4569	26.0131	2.90776	2.1182e+06	8929209	258.589	549.621
22	France	2002	61.8476	26.1513	2.92392	2.14189e+06	9136257	256.563	559.03
22	France	2003	62.2627	26.1806	2.94016	2159446	9343414	259.425	562.244
22	France	2004	62.6804	26.2362	2.9565	2.21962e+06	9562142	262.916	572.56
22	France	2005	63.0846	26.4281	2.97292	2.2553e+06	9790023	262.395	575.164
22	France	2006	63.4708	26.713	2.98944	2.30886e+06	10029721	261.103	574.709
22	France	2007	63.8421	27.0781	3.00605	2.36339e+06	10292202	257.372	570.036
22	France	2008	64.1987	27.1997	3.02275	2368004	10544731	259.067	563.653
22	France	2009	64.543	26.888	3.03955	2298353	10724883	245.224	542.564
22	France	2010	64.877	26.91	3.05643	2.34353e+06	10912787	253.204	573.812
22	France	2011	65.1991	27.1074	3.07526	2392258	11106307	244.509	566.399
22	France	2012	65.5082	27.1861	3.09421	2.39663e+06	11294555	244.661	564.685
22	France	2013	65.8072	27.1783	3.11327	2412362	11472077	247.42	572.985
22	France	2014	66.1002	27.2535	3.13245	2.41669e+06	11636817	237.526	561.572
23	United Kingdom	1965	54.3299	24.8204	2.64576	782999	3.36682e+06	197.586
23	United Kingdom	1966	54.6228	24.8771	2.66464	798252	3.49773e+06	198.328
23	United Kingdom	1967	54.9386	24.5883	2.68365	816047	3.64338e+06	198.107
23	United Kingdom	1968	55.1936	24.4797	2.7028	874518	3.80666e+06	205.04
23	United Kingdom	1969	55.4405	24.4892	2.72208	866891	3.95892e+06	212.393
23	United Kingdom	1970	55.6114	24.4255	2.74151	884687	4.10584e+06	217
23	United Kingdom	1971	55.7853	24.3644	2.76375	915489	4.25145e+06	213.009
23	United Kingdom	1972	55.9275	24.4231	2.78618	954188	4.38915e+06	216.02
23	United Kingdom	1973	56.0392	24.7983	2.80879	1.01659e+06	4543412	226.736
23	United Kingdom	1974	56.1224	24.8926	2.83158	990964	4682208	215.253
23	United Kingdom	1975	56.1799	24.8265	2.85456	975608	4.80511e+06	202.989
23	United Kingdom	1976	56.2129	24.6986	2.87772	1.00515e+06	4929272	207
23	United Kingdom	1977	56.2249	24.7387	2.90108	1.03126e+06	5045755	210.78
23	United Kingdom	1978	56.224	24.8742	2.92462	1.07385e+06	5171337	211.668
23	United Kingdom	1979	56.2201	25.0995	2.94835	1113323	5303411	221.237
23	United Kingdom	1980	56.2215	24.9534	2.97228	1.08917e+06	5402249	201.564
23	United Kingdom	1981	56.231	24.1129	2.99403	1.07995e+06	5.46777e+06	195.859
23	United Kingdom	1982	56.2501	23.7014	3.01595	1.10236e+06	5549436	193.172
23	United Kingdom	1983	56.284	23.6515	3.03803	1.14868e+06	5644459	193.718
23	United Kingdom	1984	56.3378	24.1726	3.06027	1.17464e+06	5767542	193.555
23	United Kingdom	1985	56.4152	24.3913	3.08267	1.22296e+06	5898776	201.709	298.089
23	United Kingdom	1986	56.5194	24.4415	3.10524	1.26171e+06	6.03097e+06	207.213	301.071
23	United Kingdom	1987	56.6494	24.9727	3.12797	1.33186e+06	6.19136e+06	206.908	302.112
23	United Kingdom	1988	56.7977	25.8532	3.15087	1.41071e+06	6.40676e+06	209.408	308.825
23	United Kingdom	1989	56.9539	26.5849	3.17393	1.44624e+06	6639394	209.457	314.585
23	United Kingdom	1990	57.1101	26.7024	3.19717	1.45425e+06	6.77679e+06	211.297	319.739
23	United Kingdom	1991	57.2646	25.9264	3.22711	1.43597e+06	6870655	215.818	322.875
23	United Kingdom	1992	57.4195	25.3456	3.25734	1.44238e+06	6.96694e+06	214.426	321.043
23	United Kingdom	1993	57.576	25.1717	3.28785	1.48039e+06	7066574	216.743	323.102
23	United Kingdom	1994	57.7367	25.3744	3.31865	1.53996e+06	7189067	214.02	326.558
23	United Kingdom	1995	57.9038	25.6518	3.34974	1.57879e+06	7350978	214.803	337.424
23	United Kingdom	1996	58.0793	25.9005	3.38112	1.62091e+06	7.51943e+06	225.258	350.867
23	United Kingdom	1997	58.2639	26.3804	3.41279	1.67114e+06	7664252	221.07	350.667
23	United Kingdom	1998	58.457	26.6532	3.44475	1727567	7.83253e+06	223.305	362.701
23	United Kingdom	1999	58.6578	27.012	3.47702	1.78134e+06	7996396	222.019	368.151
23	United Kingdom	2000	58.867	27.3174	3.50959	1.84901e+06	8.16249e+06	224.18	377.068
23	United Kingdom	2001	59.0802	27.5344	3.52848	1.90001e+06	8.31235e+06	226.82	384.779
23	United Kingdom	2002	59.3012	27.7633	3.54747	1.94739e+06	8467400	221.855	387.246
23	United Kingdom	2003	59.5484	28.0528	3.56657	2.01237e+06	8621609	225.088	398.209
23	United Kingdom	2004	59.8462	28.3592	3.58576	2.06245e+06	8781974	226.577	393.93
23	United Kingdom	2005	60.21	28.6797	3.60506	2.12425e+06	8950883	228.919	398.361
23	United Kingdom	2006	60.6488	29.0042	3.62447	2.18079e+06	9129126	226.337	397.282
23	United Kingdom	2007	61.1518	29.2899	3.64397	2.23719e+06	9327239	219.706	396.83
23	United Kingdom	2008	61.6896	29.6078	3.66359	2.22674e+06	9483548	216.385	388.918
23	United Kingdom	2009	62.2212	29.2177	3.68331	2.1334e+06	9557016	205.23	376.754
23	United Kingdom	2010	62.7167	29.3574	3.70313	2.16626e+06	9652182	210.537	381.772
23	United Kingdom	2011	63.1649	29.5506	3.7109	2.20898e+06	9753055	198.8	367.423
23	United Kingdom	2012	63.5738	29.8998	3.71868	2235028	9856324	201.93	363.579
23	United Kingdom	2013	63.9557	30.2626	3.72647	2.2833e+06	9966144	201.421	359.168
23	United Kingdom	2014	64.3313	30.962	3.73428	2.35044e+06	10107181	188.859	338.927
24	Greece	1965	8.53659	3.55325	2.02583	80185.7	262276	6.73
24	Greece	1966	8.59981	3.52122	2.03793	85393.3	284961	7.37
24	Greece	1967	8.70243	3.47903	2.05011	90234.7	306065	8.11
24	Greece	1968	8.72672	3.43728	2.06235	96735	330845	8.425
24	Greece	1969	8.75867	3.4269	2.07467	107921	364272	8.898
24	Greece	1970	8.77868	3.42351	2.08707	117559	396999	9.896
24	Greece	1971	8.81921	3.4347	2.10605	126777	433694	11.797
24	Greece	1972	8.8561	3.44385	2.1252	139658	479260	13.237
24	Greece	1973	8.89713	3.4786	2.14453	150959	527457	15.238
24	Greece	1974	8.95286	3.49102	2.16403	141240	554650	14.825
24	Greece	1975	9.03008	3.49173	2.18371	150233	584156	16.903
24	Greece	1976	9.13253	3.52665	2.20357	160527	616112	18.673
24	Greece	1977	9.25575	3.54817	2.22361	165248	652377	19.36
24	Greece	1978	9.38819	3.56675	2.24384	177223	693878	19.666
24	Greece	1979	9.51359	3.60888	2.26424	183040	737235	17.238
24	Greece	1980	9.62027	3.66425	2.28483	184279	770191	17.215
24	Greece	1981	9.70495	3.85406	2.30823	181416	797381	16.598
24	Greece	1982	9.77125	3.8162	2.33187	179361	822911	16.7475
24	Greece	1983	9.823	3.83414	2.35576	177426	850338	16.8941
24	Greece	1984	9.86672	3.82419	2.37988	180994	869650	17.6251
24	Greece	1985	9.90783	3.92246	2.40426	185536	892294	18.7285	27.74
24	Greece	1986	9.94558	3.93973	2.42888	186496	913931	18.7583	28.237
24	Greece	1987	9.97975	3.94038	2.45376	182284	932545	20.5324	30.272
24	Greece	1988	10.017	4.01775	2.47889	190100	953742	21.7229	33.394
24	Greece	1989	10.0659	4.03283	2.50428	197323	977438	23.4745	34.456
24	Greece	1990	10.1317	4.07229	2.52993	197323	1.00231e+06	23.2845	35.003
24	Greece	1991	10.2178	3.98687	2.55711	203440	1.02811e+06	23.4717	35.813
24	Greece	1992	10.321	4.00471	2.57652	204865	1051626	23.9878	37.41
24	Greece	1993	10.4334	4.07169	2.59513	201587	1.07206e+06	24.2641	38.396
24	Greece	1994	10.543	4.15866	2.61388	205618	1090029	25.1173	40.623
24	Greece	1995	10.6412	4.22932	2.63275	209936	1.11358e+06	25.8154	41.551
24	Greece	1996	10.7256	4.22976	2.65177	215944	1.13599e+06	26.3525	42.557
24	Greece	1997	10.7982	4.23237	2.67092	225628	1.15881e+06	27.2525	43.505
24	Greece	1998	10.8593	4.43584	2.69021	234416	1.1917e+06	29.1727	46.329
24	Greece	1999	10.9107	4.45127	2.70964	241619	1.22685e+06	28.9988	49.62
24	Greece	2000	10.954	4.47409	2.72921	251779	1261263	30.6677	53.843
24	Greece	2001	10.9877	4.49454	2.74976	261456	1.29753e+06	31.0594	53.704
24	Greece	2002	11.0115	4.60475	2.77047	271712	1.33077e+06	31.0832	54.608
24	Greece	2003	11.0296	4.66645	2.79134	287457	1.37217e+06	32.6933	58.478
24	Greece	2004	11.0477	4.77714	2.81236	302005	1.41335e+06	32.9383	59.346
24	Greece	2005	11.0697	4.82167	2.83354	303815	1443010	32.9412	60.02
24	Greece	2006	11.0982	4.91291	2.85488	320987	1.48542e+06	34.2595	60.789
24	Greece	2007	11.1313	4.98542	2.87638	331496	1.53946e+06	34.6053	63.496
24	Greece	2008	11.1618	5.05516	2.89804	330385	1.58218e+06	33.4641	63.749
24	Greece	2009	11.1794	5.02778	2.91986	316176	1.60922e+06	32.6722	61.365
24	Greece	2010	11.1775	4.88598	2.94185	298854	1.62001e+06	31.5471	57.392
24	Greece	2011	11.153	4.53429	2.96275	271561	1.61675e+06	30.6901	59.436
24	Greece	2012	11.1097	4.16005	2.98379	251736	1.60257e+06	29.3394	60.959
24	Greece	2013	11.0552	3.97909	3.00498	243684	1.587e+06	27.9422	57.152
24	Greece	2014	11.0008	3.98772	3.02632	245278	1.57253e+06	26.2722	50.474
25	China, Hong Kong SAR	1965	3.59717	1.24895	1.84248	23133.1	104491	2.24385
25	China, Hong Kong SAR	1966	3.62916	1.27919	1.85761	23478.4	112825	2.4299
25	China, Hong Kong SAR	1967	3.72204	1.3437	1.87287	23823.6	119167	2.86992
25	China, Hong Kong SAR	1968	3.80193	1.41296	1.88824	24686.8	124776	3.10193
25	China, Hong Kong SAR	1969	3.86312	1.47785	1.90375	27449	131121	3.64094
25	China, Hong Kong SAR	1970	3.9582	1.55261	1.91938	30038.5	138499	3.91496
25	China, Hong Kong SAR	1971	4.00576	1.58872	1.93999	32229.3	148045	4.124
25	China, Hong Kong SAR	1972	4.06841	1.6433	1.96082	35649.4	158576	4.692
25	China, Hong Kong SAR	1973	4.1476	1.69771	1.98187	40027.1	170559	4.862
25	China, Hong Kong SAR	1974	4.24351	1.75195	2.00315	40993.8	180737	4.976
25	China, Hong Kong SAR	1975	4.3553	1.80603	2.02465	41195.5	190996	4.676
25	China, Hong Kong SAR	1976	4.48581	1.85994	2.06837	47854.4	203545	5.526
25	China, Hong Kong SAR	1977	4.63333	1.87488	2.11303	53465.8	220562	5.975
25	China, Hong Kong SAR	1978	4.78658	1.98677	2.15865	57882.5	240308	6.205
25	China, Hong Kong SAR	1979	4.9303	2.06742	2.20526	64571.9	262825	6.342
25	China, Hong Kong SAR	1980	5.05368	2.21989	2.25288	71099	290118	6.488
25	China, Hong Kong SAR	1981	5.15206	2.39181	2.29455	77683.4	319825	6.914
25	China, Hong Kong SAR	1982	5.22881	2.38784	2.337	79974.9	348789	7.589
25	China, Hong Kong SAR	1983	5.29121	2.40728	2.38023	84755	373776	8.043
25	China, Hong Kong SAR	1984	5.35047	2.48515	2.42426	93208.3	399870	8.235
25	China, Hong Kong SAR	1985	5.41479	2.52295	2.4691	93913.9	426034	8.554	19.249
25	China, Hong Kong SAR	1986	5.48696	2.60254	2.51493	104297	455130	8.952	21.419
25	China, Hong Kong SAR	1987	5.5646	2.65913	2.56108	118271	490671	9.836	23.754
25	China, Hong Kong SAR	1988	5.64465	2.70295	2.59298	128338	526008	11.327	25.508
25	China, Hong Kong SAR	1989	5.72216	2.70102	2.62529	131260	559334	12.108	27.363
25	China, Hong Kong SAR	1990	5.79403	2.6898	2.658	136288	595280	11.775	28.96
25	China, Hong Kong SAR	1991	5.85733	2.73076	2.66497	144059	636125	12.196	31.889
25	China, Hong Kong SAR	1992	5.91458	2.70523	2.67196	153041	680275	14.347	35.076
25	China, Hong Kong SAR	1993	5.97438	2.74595	2.67896	162532	722266	15.663	35.947
25	China, Hong Kong SAR	1994	6.04859	2.79009	2.68598	172342	770596	14.128	26.741
25	China, Hong Kong SAR	1995	6.1445	2.79361	2.69303	176433	821198	15.1993	27.916
25	China, Hong Kong SAR	1996	6.26729	2.93623	2.69496	183947	877721	15.3861	28.44
25	China, Hong Kong SAR	1997	6.41127	3.04222	2.69689	193327	942669	15.6797	28.943
25	China, Hong Kong SAR	1998	6.55966	3.04886	2.69882	181954	994169	15.9762	31.134
25	China, Hong Kong SAR	1999	6.68913	3.07339	2.70075	186515	1.0289e+06	16.1991	29.496
25	China, Hong Kong SAR	2000	6.7835	3.18328	2.70269	200809	1.06913e+06	16.9255	31.329
25	China, Hong Kong SAR	2001	6.83654	3.22524	2.77382	201935	1.11002e+06	21.5275	32.429
25	China, Hong Kong SAR	2002	6.85475	3.17799	2.84683	205280	1144010	20.9926	34.312
25	China, Hong Kong SAR	2003	6.85036	3.13157	2.92176	211555	1.17746e+06	21.5465	35.506
25	China, Hong Kong SAR	2004	6.8417	3.18502	2.99866	229960	1.21589e+06	24.2835	37.129
25	China, Hong Kong SAR	2005	6.84246	3.22024	3.07759	246950	1.25436e+06	23.3031	38.4483
25	China, Hong Kong SAR	2006	6.85582	3.26441	3.09047	264317	1295045	24.7141	38.6125
25	China, Hong Kong SAR	2007	6.87857	3.32552	3.1034	281404	1.3357e+06	26.332	38.9478
25	China, Hong Kong SAR	2008	6.91038	3.35618	3.11639	287392	1.37187e+06	24.5592	37.9903
25	China, Hong Kong SAR	2009	6.94928	3.33404	3.12944	280325	1.40123e+06	26.808	38.7278
25	China, Hong Kong SAR	2010	6.99357	3.36605	3.14253	299296	1.43613e+06	27.4974	38.2917
25	China, Hong Kong SAR	2011	7.04421	3.48977	3.15591	313706	1.47422e+06	28.1465	39.0264
25	China, Hong Kong SAR	2012	7.10186	3.59107	3.16943	319040	1.5158e+06	27.0488	38.7517
25	China, Hong Kong SAR	2013	7.16393	3.6723	3.18307	328842	1.55051e+06	27.7797	39.0633
25	China, Hong Kong SAR	2014	7.22687	3.72669	3.19686	337067	1.58196e+06	27.1119	39.8031
26	Hungary	1970	10.3456	5.38281	2.43642	91624.6	172646	17.929
26	Hungary	1971	10.3817	5.19423	2.46098	97305.4	208389	18.561
26	Hungary	1972	10.4174	5.22382	2.48579	103241	228548	19.043
26	Hungary	1973	10.4545	5.24449	2.51085	110365	248356	20.561
26	Hungary	1974	10.4954	5.25488	2.53616	116876	270330	21.108
26	Hungary	1975	10.5413	5.25765	2.56116	124122	294790	22.386
26	Hungary	1976	10.594	5.25323	2.57852	128427	317744	23.925
26	Hungary	1977	10.651	5.24483	2.59599	137085	343926	25.053
26	Hungary	1978	10.7042	5.25309	2.61358	143378	370613	26.737
26	Hungary	1979	10.7427	5.26219	2.63129	145565	396117	26.438
26	Hungary	1980	10.759	5.22942	2.64912	145655	417872	26.385
26	Hungary	1981	10.7503	5.44431	2.66418	149831	440955	26.114
26	Hungary	1982	10.7197	5.39836	2.67932	154087	459044	26.206
26	Hungary	1983	10.674	5.34236	2.69455	155201	475230	25.727
26	Hungary	1984	10.6226	5.28998	2.70986	159327	489669	26.33
26	Hungary	1985	10.573	5.24792	2.72526	158924	502627	28.04	26.794
26	Hungary	1986	10.5266	5.22379	2.74075	161363	517779	27.852	28.044
26	Hungary	1987	10.4824	5.19183	2.75633	167900	536419	29.109	29.749
26	Hungary	1988	10.4427	5.23267	2.77199	167790	550755	28.253	29.233
26	Hungary	1989	10.4099	5.22005	2.78775	169026	567491	27.645	29.596
26	Hungary	1990	10.3851	5.14662	2.80359	163116	580714	27.3182	28.411
26	Hungary	1991	10.3702	4.85057	2.81905	143718	589852	25.8531	29.98
26	Hungary	1992	10.3647	4.44728	2.8346	139314	597887	23.9286	31.614
26	Hungary	1993	10.3638	4.18529	2.85024	138512	607329	23.7782	32.784
26	Hungary	1994	10.3611	4.11049	2.86596	142594	621453	24.5051	33.515
26	Hungary	1995	10.352	4.03741	2.88177	144718	632830	24.6475	34.017
26	Hungary	1996	10.3349	4.04227	2.89766	144780	645285	25.2936	35.102
26	Hungary	1997	10.3112	4.05102	2.91365	149739	660351	24.6291	35.396
26	Hungary	1998	10.2829	4.11454	2.92972	156043	679754	24.6734	37.188
26	Hungary	1999	10.2531	4.22949	2.94588	161105	701318	24.435	37.154
26	Hungary	2000	10.2241	4.26901	2.96213	167916	722895	23.6004	35.191
26	Hungary	2001	10.196	4.25787	2.99199	174379	743711	24.2647	36.418
26	Hungary	2002	10.1681	4.25004	3.02215	182193	766478	23.871	36.158
26	Hungary	2003	10.1415	4.24762	3.05262	189196	787963	24.3301	34.145
26	Hungary	2004	10.1172	4.20498	3.08339	198538	811909	25.0737	33.708
26	Hungary	2005	10.096	4.1901	3.11448	207184	836327	27.2007	35.755
26	Hungary	2006	10.0785	4.20565	3.14587	215070	859548	27.2608	35.859
26	Hungary	2007	10.0641	4.21045	3.17759	215986	883039	26.7435	39.959
26	Hungary	2008	10.0507	4.1279	3.20962	217798	904802	26.4927	40.025
26	Hungary	2009	10.035	4.02401	3.24198	203513	920154	24.2387	35.908
26	Hungary	2010	10.0146	4.01041	3.27466	205025	929612	24.9296	37.371
26	Hungary	2011	9.98885	4.0079	3.29019	208629	938124	23.1849	36.019
26	Hungary	2012	9.95833	4.00819	3.3058	205105	942851	21.7235	34.624
26	Hungary	2013	9.92451	4.03983	3.32148	208981	950972	20.4956	30.291
26	Hungary	2014	9.88954	4.15802	3.33724	216655	964560	20.5044	29.37
27	Indonesia	1965	104.546	33.1963	1.25289	169781	669894	7.112
27	Indonesia	1966	106.633	33.7553	1.27265	174519	673156	7.048
27	Indonesia	1967	108.765	34.3242	1.29273	176888	672335	6.945
27	Indonesia	1968	110.943	34.9036	1.31312	189128	679819	7.391
27	Indonesia	1969	113.167	35.4929	1.33383	190312	692210	8.346
27	Indonesia	1970	115.438	36.0923	1.35487	204526	715100	8.939
27	Indonesia	1971	118.541	37.2425	1.37038	218854	746619	8.569
27	Indonesia	1972	121.696	38.423	1.38607	239456	787112	9.069
27	Indonesia	1973	124.894	40.0515	1.40194	266532	836594	10.194
27	Indonesia	1974	128.127	42.0188	1.41798	286897	897885	10.945
27	Indonesia	1975	131.386	44.4762	1.43422	301185	969160	13.462
27	Indonesia	1976	134.661	47.4285	1.45063	321906	1.04372e+06	14.171
27	Indonesia	1977	137.952	48.478	1.46724	350126	1.13172e+06	19.095
27	Indonesia	1978	141.272	51.9766	1.48404	377596	1.23411e+06	21.154
27	Indonesia	1979	144.64	51.2052	1.50103	401199	1.33847e+06	24.15
27	Indonesia	1980	148.068	51.7552	1.51821	440825	1.46509e+06	25.808
27	Indonesia	1981	151.559	54.1414	1.55752	475794	1.60441e+06	27.947
27	Indonesia	1982	155.1	58.2554	1.59785	486451	1.76183e+06	28.371
27	Indonesia	1983	158.659	58.7571	1.63922	529137	1.91991e+06	30.227
27	Indonesia	1984	162.192	60.343	1.68166	566043	2.05675e+06	33.087
27	Indonesia	1985	165.669	63.0695	1.72124	579984	2201348	35.2	16.369
27	Indonesia	1986	169.076	66.1983	1.75472	614060	2358302	38.289	18.415
27	Indonesia	1987	172.418	68.5442	1.78886	644306	2.51845e+06	40.543	20.72
27	Indonesia	1988	175.705	70.5888	1.82366	681546	2.69722e+06	42.784	24.807
27	Indonesia	1989	178.953	71.5468	1.85914	743462	2.90665e+06	47.326	28.487
27	Indonesia	1990	182.177	74.2672	1.8953	810390	3.15469e+06	51.9078	33.336
27	Indonesia	1991	185.38	75.1612	1.92251	882741	3435975	56.1033	37.674
27	Indonesia	1992	188.555	77.2131	1.95011	946479	3718133	61.7433	41.009
27	Indonesia	1993	191.694	78.0541	1.97811	1.01513e+06	4.01568e+06	65.2394	44.415
27	Indonesia	1994	194.783	81.0158	2.00651	1.09167e+06	4.37205e+06	69.9163	51.706
27	Indonesia	1995	197.814	81.3313	2.03531	1.18141e+06	4.80136e+06	74.497	58.885
27	Indonesia	1996	200.786	84.652	2.06453	1.27377e+06	5292797	79.3042	66.718
27	Indonesia	1997	203.708	86.0191	2.09417	1.33364e+06	6250715	86.1347	76.489
27	Indonesia	1998	206.599	88.1563	2.12424	1.15858e+06	6.75794e+06	84.6646	77.263
27	Indonesia	1999	208.644	89.1762	2.15473	1.16774e+06	6.86932e+06	92.265	84.269
27	Indonesia	2000	211.54	90.0248	2.18567	1.2252e+06	7.03209e+06	100.111	92.64
27	Indonesia	2001	214.448	90.928	2.20775	1269836	7225134	106.15	101.647
27	Indonesia	2002	217.369	91.7185	2.23005	1326972	7.42848e+06	111.372	108.206
27	Indonesia	2003	220.308	92.8441	2.25258	1.39041e+06	7.63913e+06	119.967	112.926
27	Indonesia	2004	223.269	93.7334	2.27533	1.46036e+06	7925572	119.121	120.16
27	Indonesia	2005	226.255	94.0462	2.29832	1.54349e+06	8.26656e+06	122.072	127.362
27	Indonesia	2006	229.264	95.5851	2.32153	1628394	8621203	123.925	133.108
27	Indonesia	2007	232.297	100.138	2.34498	1731716	9027942	132.867	142.411
27	Indonesia	2008	235.361	102.878	2.36867	1.83586e+06	9498251	131.301	149.437
27	Indonesia	2009	238.465	105.362	2.3926	1.92084e+06	9984069	134.909	156.797
27	Indonesia	2010	241.613	108.924	2.41677	2.04039e+06	10520049	148.818	169.786
27	Indonesia	2011	244.808	110.655	2.40213	2166273	11097780	162.828	183.421
27	Indonesia	2012	248.038	112.103	2.38758	2.2969e+06	11748498	170.83	200.318
27	Indonesia	2013	251.268	115.686	2.37312	2.42505e+06	12446598	175.009	216.189
27	Indonesia	2014	254.455	113.024	2.35874	2546900	13190779	188.341	228.556
28	India	1965	495.012	172.897	1.16608	518596	1.93355e+06	52.7296
28	India	1966	506.173	174.776	1.169	516599	2.00026e+06	54.3453
28	India	1967	517.637	176.411	1.17192	557604	2.06374e+06	55.996
28	India	1968	529.414	177.803	1.17485	586002	2.11777e+06	59.8072
28	India	1969	541.513	179.636	1.17779	651636	2179376	66.2872
28	India	1970	553.943	181.221	1.18073	661724	2244627	64.8386
28	India	1971	566.605	184.21	1.18974	673742	2.31668e+06	66.9562
28	India	1972	579.801	187.442	1.19883	669584	2.39644e+06	70.5333
28	India	1973	593.452	190.892	1.20798	689365	2.46626e+06	71.9275
28	India	1974	607.447	194.522	1.2172	697584	2.53647e+06	76.316
28	India	1975	621.704	197.983	1.22649	761692	2.61731e+06	81.9453
28	India	1976	636.183	201.839	1.23796	775225	2.71622e+06	85.9235
28	India	1977	650.908	205.52	1.24954	831010	2.82749e+06	90.847
28	India	1978	665.936	209.372	1.26123	877021	2936772	94.1684
28	India	1979	681.359	212.781	1.27303	832831	3.03605e+06	99.5381
28	India	1980	697.23	216.732	1.28494	887937	3.16057e+06	102.504
28	India	1981	713.561	229.45	1.30298	945954	3.28925e+06	113.625
28	India	1982	730.303	235.185	1.32127	981723	3418680	112.702
28	India	1983	747.375	243.945	1.33981	1054631	3.5496e+06	118.661
28	India	1984	764.664	252.743	1.35862	1.09342e+06	3.68217e+06	126.662
28	India	1985	782.085	261.896	1.37769	1.15322e+06	3.82014e+06	133.842	179.844
28	India	1986	799.607	271.407	1.39887	1.20937e+06	3.97147e+06	143.421	196.806
28	India	1987	817.232	280.933	1.42039	1.26705e+06	4.12711e+06	152.768	214.557
28	India	1988	834.944	290.83	1.44223	1.39279e+06	4297725	166.225	235.01
28	India	1989	852.736	301.107	1.4644	1.48433e+06	4489381	181.568	261.586
28	India	1990	870.602	311.778	1.48692	1.56835e+06	4710773	194.988	284.246
28	India	1991	888.514	326.716	1.5091	1.57499e+06	4902708	205.73	309.083
28	India	1992	906.461	334.033	1.53161	1.66036e+06	5.11316e+06	216.589	328.442
28	India	1993	924.476	341.468	1.55446	1.74263e+06	5.31623e+06	221.954	350.43
28	India	1994	942.604	349.098	1.57765	1.87269e+06	5558686	233.792	378.252
28	India	1995	960.875	356.959	1.60119	2.01588e+06	5.87047e+06	251.572	409.921
28	India	1996	979.29	365.089	1.6403	2164944	6161651	261.734	432.058
28	India	1997	997.817	373.526	1.68038	2.26189e+06	6445366	276.152	458.551
28	India	1998	1016.4	382.324	1.7184	2.39732e+06	6754154	292.581	489.142
28	India	1999	1034.98	391.521	1.74994	2.56822e+06	7108676	299.602	526.567
28	India	2000	1053.48	401.005	1.78207	2671728	7.4467e+06	315.978	554.745
28	India	2001	1071.89	422.174	1.79678	2.81111e+06	7.82359e+06	318.009	574.551
28	India	2002	1090.19	440.705	1.81161	2.917e+06	8230789	332.035	592.187
28	India	2003	1108.37	460.248	1.82657	3.16118e+06	8725687	345.362	624.092
28	India	2004	1126.42	485.544	1.84165	3423437	9434591	365.856	657.723
28	India	2005	1144.33	488.933	1.85685	3.7413e+06	10289320	393.61	689.562
28	India	2006	1162.09	487.967	1.8782	4.08789e+06	11271791	413.914	738.705
28	India	2007	1179.69	488.848	1.8998	4.48856e+06	12414957	450.201	797.941
28	India	2008	1197.07	485.541	1.92165	4.66321e+06	13563115	475.746	833.942
28	India	2009	1214.18	485.388	1.94375	5.05864e+06	14804420	515.192	889.71
28	India	2010	1230.98	487.509	1.9661	5577653	16199757	541.025	950.745
28	India	2011	1247.45	490.444	1.98789	5.94792e+06	17782550	565.031	1034.05
28	India	2012	1263.59	492.679	2.00993	6250156	19225518	599.771	1095.58
28	India	2013	1279.5	501.315	2.03221	6.68137e+06	20805616	626.003	1158.85
28	India	2014	1295.29	510.279	2.05473	7.16819e+06	22188142	666.165	1253.09
29	Ireland	1965	2.87331	1.08291	2.33122	31789.7	111662	5.76316
29	Ireland	1966	2.8813	1.07946	2.34465	31861.7	115068	6.45711
29	Ireland	1967	2.89739	1.07379	2.35817	33500.8	118610	6.99658
29	Ireland	1968	2.90977	1.07683	2.37176	36548.3	123655	8.16868
29	Ireland	1969	2.92286	1.07987	2.38543	39143.6	130821	8.19158
29	Ireland	1970	2.94734	1.0667	2.39918	39843.8	137101	6.43258
29	Ireland	1971	2.98404	1.08205	2.41865	41670.9	144410	6.68226
29	Ireland	1972	3.02754	1.06779	2.43828	44550.6	152615	7.04926
29	Ireland	1973	3.07627	1.08298	2.45807	47065.7	163120	7.40874
29	Ireland	1974	3.128	1.09844	2.47802	48292.5	170550	7.53995
29	Ireland	1975	3.1808	1.08979	2.49814	48954.2	177061	7.05142
29	Ireland	1976	3.23415	1.08097	2.51842	50558.2	185767	7.18821
29	Ireland	1977	3.28762	1.11847	2.53886	53733.7	194889	7.65842
29	Ireland	1978	3.3395	1.13415	2.55946	57592.1	207438	7.93189
29	Ireland	1979	3.38782	1.18988	2.5736	60014.5	222368	8.78284
29	Ireland	1980	3.43108	1.1825	2.58765	61753.8	234890	8.54347
29	Ireland	1981	3.46888	1.17734	2.60145	63305.2	249214	8.36374
29	Ireland	1982	3.50121	1.17112	2.61533	64251.4	261519	8.34558
29	Ireland	1983	3.52747	1.16151	2.62928	63782.7	270588	8.24732
29	Ireland	1984	3.54716	1.13842	2.6433	65826.6	278732	8.17326
29	Ireland	1985	3.56022	1.13407	2.6574	67108.5	284471	8.57547	12.088
29	Ireland	1986	3.56633	1.1289	2.67157	67393	289761	9.20089	12.652
29	Ireland	1987	3.56642	1.13586	2.68582	69846.7	294765	9.31426	13.064
29	Ireland	1988	3.56344	1.13864	2.70015	71940.7	301011	9.28037	13.228
29	Ireland	1989	3.56133	1.14194	2.71455	75979.6	309287	9.58089	13.833
29	Ireland	1990	3.56311	1.19419	2.72903	81838	328152	9.90561	14.5006
29	Ireland	1991	3.57014	1.18505	2.7415	83181.4	336867	10.2627	15.1357
29	Ireland	1992	3.58234	1.18421	2.75403	86158.9	345246	10.3251	15.9989
29	Ireland	1993	3.59945	1.20083	2.76662	88152.6	352205	10.5501	16.3819
29	Ireland	1994	3.62062	1.23949	2.77926	93348.2	360956	10.9635	17.0881
29	Ireland	1995	3.64533	1.2963	2.79196	102303	375330	11.1781	17.8422
29	Ireland	1996	3.67355	1.34482	2.80472	111786	393872	11.8157	19.1584
29	Ireland	1997	3.70603	1.41493	2.81754	124281	417058	12.3782	19.9566
29	Ireland	1998	3.74395	1.53092	2.83042	135358	444304	13.2928	21.1548
29	Ireland	1999	3.78882	1.62905	2.84335	149926	475936	14.0599	22.014
29	Ireland	2000	3.84157	1.7044	2.85635	165261	507953	14.5447	23.9823
29	Ireland	2001	3.90169	1.76167	2.87343	174902	541389	15.5323	24.9605
29	Ireland	2002	3.96821	1.79192	2.89062	185285	575963	15.4208	25.1995
29	Ireland	2003	4.04099	1.8266	2.90791	192405	613138	15.0013	25.2395
29	Ireland	2004	4.11977	1.88351	2.9253	200880	654381	15.2075	25.5976
29	Ireland	2005	4.2037	1.96441	2.9428	213604	704604	15.883	25.9832
29	Ireland	2006	4.29394	2.04581	2.9604	227082	757760	16.1664	27.5044
29	Ireland	2007	4.38861	2.12753	2.97811	239668	807506	16.6814	28.7381
29	Ireland	2008	4.48014	2.11155	2.99592	234486	846917	16.6056	30.2624
29	Ireland	2009	4.5586	1.95313	3.01384	221264	873316	15.2016	28.3516
29	Ireland	2010	4.61733	1.88046	3.03186	222146	888218	15.1736	28.6886
29	Ireland	2011	4.65271	1.8422	3.04856	227896	903490	14.1357	27.4782
29	Ireland	2012	4.66787	1.81741	3.06535	228240	923492	13.9807	27.6048
29	Ireland	2013	4.67126	1.84064	3.08224	231514	935264	13.7012	26.1467
29	Ireland	2014	4.67516	1.85195	3.09922	243551	954253	13.6699	26.3187
30	Iran (Islamic Republic of)	1965	24.6548	5.73141	1.0882	472695	242182	8.45363
30	Iran (Islamic Republic of)	1966	25.4048	5.86845	1.09213	526130	272948	9.19773
30	Iran (Islamic Republic of)	1967	26.1644	6.00877	1.09608	583676	304991	10.095
30	Iran (Islamic Republic of)	1968	26.9327	6.15244	1.10004	657663	348290	11.0798
30	Iran (Islamic Republic of)	1969	27.7156	6.29955	1.10402	743981	388110	12.1447
30	Iran (Islamic Republic of)	1970	28.514	6.45017	1.10801	452143	417422	14.4368
30	Iran (Islamic Republic of)	1971	29.2811	6.6439	1.1179	514094	453601	15.7924
30	Iran (Islamic Republic of)	1972	30.0738	6.8452	1.12788	588632	501131	17.8572
30	Iran (Islamic Republic of)	1973	30.9036	7.05578	1.13794	632437	555368	21.3729
30	Iran (Islamic Republic of)	1974	31.7849	7.27517	1.1481	669125	617877	24.1133
30	Iran (Islamic Republic of)	1975	32.7306	7.50609	1.15835	666942	719276	27.968
30	Iran (Islamic Republic of)	1976	33.7392	7.75096	1.16869	788728	857502	31.4533
30	Iran (Islamic Republic of)	1977	34.8142	7.99667	1.17912	766852	980237	35.5387
30	Iran (Islamic Republic of)	1978	35.9776	8.25486	1.18964	668382	1.07415e+06	37.0129
30	Iran (Islamic Republic of)	1979	37.2568	8.50958	1.20026	588037	1.12105e+06	39.4148
30	Iran (Islamic Republic of)	1980	38.6682	8.74585	1.21097	461023	1.17111e+06	35.5468
30	Iran (Islamic Republic of)	1981	40.2091	9.06318	1.22981	434760	1.214e+06	35.6768
30	Iran (Islamic Republic of)	1982	41.8624	9.4146	1.24893	535499	1.26549e+06	40.2615
30	Iran (Islamic Republic of)	1983	43.6105	9.80128	1.26836	594868	1362298	47.6362
30	Iran (Islamic Republic of)	1984	45.429	10.2122	1.28808	552396	1.45877e+06	51.3044
30	Iran (Islamic Republic of)	1985	47.2908	10.6435	1.30811	562712	1.52795e+06	56.1281	39.481
30	Iran (Islamic Republic of)	1986	49.2056	11.0994	1.32846	507652	1.57061e+06	52.5646	42.013
30	Iran (Islamic Republic of)	1987	51.1521	11.4833	1.34912	506778	1.59682e+06	57.0139	45.062
30	Iran (Islamic Republic of)	1988	53.0359	11.8712	1.3701	475956	1.60632e+06	59.9873	46.97
30	Iran (Islamic Republic of)	1989	54.7352	12.2384	1.39141	505142	1.62144e+06	67.3288	51.431
30	Iran (Islamic Republic of)	1990	56.1692	12.5262	1.41305	573816	1.64628e+06	75.8071	57.654
30	Iran (Islamic Republic of)	1991	57.288	12.8128	1.43985	646783	1.69819e+06	83.3548	62.815
30	Iran (Islamic Republic of)	1992	58.1301	12.8458	1.46716	668114	1.74894e+06	91.5475	67.178
30	Iran (Islamic Republic of)	1993	58.8119	13.0591	1.49498	658285	1.78555e+06	81.6609	74.685
30	Iran (Islamic Republic of)	1994	59.5013	13.3038	1.52334	647106	1.80859e+06	92.3959	81.005
30	Iran (Islamic Republic of)	1995	60.3186	13.6082	1.55223	662643	1.83034e+06	97.2297	84.353
30	Iran (Islamic Republic of)	1996	61.3066	13.9345	1.58167	704724	1.87724e+06	104.281	88.76
30	Iran (Islamic Republic of)	1997	62.4261	14.5179	1.61167	714241	1.93199e+06	108.834	96.983
30	Iran (Islamic Republic of)	1998	63.6161	15.2217	1.64224	729097	1.98382e+06	114.214	102.386
30	Iran (Islamic Republic of)	1999	64.7804	16.0156	1.67339	743699	2.0361e+06	122.523	110.088
30	Iran (Islamic Republic of)	2000	65.8501	16.5537	1.70512	787172	2.09501e+06	128.584	119.348
30	Iran (Islamic Republic of)	2001	66.8127	17.6451	1.74374	806003	2.18478e+06	136.326	128.166
30	Iran (Islamic Republic of)	2002	67.6967	18.5296	1.7822	871118	2.27847e+06	148.519	138.224
30	Iran (Islamic Republic of)	2003	68.5221	19.7089	1.8215	946377	2.3783e+06	151.155	145.659
30	Iran (Islamic Republic of)	2004	69.322	21.1908	1.86167	987418	2.49537e+06	166.262	156.408
30	Iran (Islamic Republic of)	2005	70.1221	21.7446	1.90272	1.02898e+06	2614055	177.53	169.666
30	Iran (Islamic Republic of)	2006	70.9232	21.9165	1.94469	1.08767e+06	2.71723e+06	194.231	184.279
30	Iran (Islamic Republic of)	2007	71.7209	22.1058	1.98757	1.18682e+06	2.8377e+06	208.199	196.041
30	Iran (Islamic Republic of)	2008	72.5307	21.3976	2.0314	1.19779e+06	2.98096e+06	215.853	206.3
30	Iran (Islamic Republic of)	2009	73.371	21.5455	2.0762	1.22551e+06	3.12545e+06	226.703	215.1
30	Iran (Islamic Republic of)	2010	74.2534	21.6451	2.12199	1306119	3.27489e+06	227.824	226.1
30	Iran (Islamic Republic of)	2011	75.1843	22.1443	2.16269	1.35509e+06	3.42613e+06	237.888	235.5
30	Iran (Islamic Republic of)	2012	76.157	22.6325	2.20418	1.26554e+06	3.48774e+06	238.646	247.7
30	Iran (Islamic Republic of)	2013	77.1524	23.03	2.24646	1.24135e+06	3.53502e+06	247.623	254.6
30	Iran (Islamic Republic of)	2014	78.1436	23.4131	2.28956	1.29526e+06	3.59468e+06	260.793	274.6
31	Israel	1965	2.5304	0.954276	2.4971	24004.3	58618.8	3.94731
31	Israel	1966	2.59217	0.98579	2.52322	26262.5	62136.2	4.13464
31	Israel	1967	2.64366	1.01834	2.54961	26525.3	64277.4	4.31666
31	Israel	1968	2.69607	1.05197	2.57094	27136.7	68617.4	4.52522
31	Israel	1969	2.76484	1.08671	2.58902	31308.4	77102.2	4.71727
31	Israel	1970	2.84962	1.10671	2.60722	35290.4	86605.6	4.90105
31	Israel	1971	2.93667	1.14382	2.6358	39155	98433.5	5.09838
31	Israel	1972	3.03392	1.20117	2.6647	43911	111529	5.32008
31	Israel	1973	3.13703	1.257	2.69391	46364.5	125875	5.55765
31	Israel	1974	3.23956	1.26561	2.72345	49367.2	138978	5.67946
31	Israel	1975	3.33676	1.2956	2.75331	50968.1	151519	5.84933
31	Israel	1976	3.42766	1.32068	2.7856	51132.4	161492	6.17335
31	Israel	1977	3.51352	1.36389	2.81828	51661.8	169166	6.44902
31	Israel	1978	3.59447	1.42939	2.85134	54531.7	177692	6.87217
31	Israel	1979	3.67126	1.45989	2.88479	57916.9	187852	7.51744
31	Israel	1980	3.74467	1.47134	2.91863	58884.4	196278	8.01273
31	Israel	1981	3.81527	1.50397	2.93775	62028.8	205248	8.15729
31	Israel	1982	3.88355	1.5298	2.957	63320.5	214687	8.48331
31	Israel	1983	3.95024	1.57722	2.97638	65447.5	225991	8.5411
31	Israel	1984	4.01623	1.59848	2.99588	66058.3	234306	8.66199
31	Israel	1985	4.08278	1.58528	3.0155	68725	240832	8.40301	15.431
31	Israel	1986	4.14876	1.6049	3.04105	71604.7	247154	8.83601	15.915
31	Israel	1987	4.21576	1.64539	3.06681	76717	255731	9.78389	17.682
31	Israel	1988	4.29086	1.70463	3.09279	78949.5	263496	10.4865	19.352
31	Israel	1989	4.38334	1.72113	3.11899	79403.3	270434	10.8669	20.453
31	Israel	1990	4.49916	1.75441	3.14541	85211.8	281377	11.2785	20.898
31	Israel	1991	4.6416	1.85035	3.16145	91795.4	300686	11.7025	21.514
31	Israel	1992	4.80698	1.92543	3.17757	98918	321610	12.7685	24.686
31	Israel	1993	4.98565	2.04514	3.19378	102990	342413	13.5448	26
31	Israel	1994	5.1639	2.18619	3.21006	110640	367009	14.8163	28.316
31	Israel	1995	5.33162	2.29126	3.22643	118135	391560	16.5192	30.425
31	Israel	1996	5.48622	2.38211	3.24388	125410	416421	17.4101	32.557
31	Israel	1997	5.63007	2.44237	3.26142	130529	440382	17.1433	35.098
31	Israel	1998	5.7642	2.49979	3.27905	136079	461730	18.2782	37.964
31	Israel	1999	5.89126	2.57147	3.29679	141164	482837	18.9835	39.216
31	Israel	2000	6.01371	2.66146	3.31461	153787	504038	19.7972	42.968
31	Israel	2001	6.12998	2.68063	3.32587	154159	522758	19.7479	43.837
31	Israel	2002	6.24022	2.69906	3.33717	154053	537892	20.0033	45.4279
31	Israel	2003	6.35076	2.7263	3.34851	155867	550172	20.5559	47.0476
31	Israel	2004	6.47004	2.76597	3.35989	163838	562991	20.9129	48.4711
31	Israel	2005	6.60368	2.86382	3.3713	171030	576537	21.624	49.8334
31	Israel	2006	6.75484	2.95469	3.40424	180953	594925	21.6809	51.8112
31	Israel	2007	6.92076	3.10125	3.4375	192055	615609	22.8555	55.1448
31	Israel	2008	7.09381	3.23634	3.47109	197930	634594	23.3108	56.0613
31	Israel	2009	7.26296	3.32429	3.505	200442	649540	22.3214	54.7889
31	Israel	2010	7.42037	3.4427	3.53925	211500	668064	23.7893	56.102
31	Israel	2011	7.56333	3.55625	3.57505	222139	693522	24.3083	57.145
31	Israel	2012	7.69451	3.70516	3.61163	228536	720634	25.1605	62.97
31	Israel	2013	7.81782	3.80735	3.64901	235967	747216	24.6666	61.321
31	Israel	2014	7.93948	3.9272	3.68723	241994	773046	24.1872	60.808
32	Italy	1965	51.853	20.0872	1.98682	645008	2.44397e+06	80.0159
32	Italy	1966	52.1966	19.7592	2.00204	683847	2551644	87.1203
32	Italy	1967	52.5312	20.0052	2.01738	732396	2.68368e+06	94.0855
32	Italy	1968	52.8499	19.995	2.03283	780945	2.82326e+06	101.341
32	Italy	1969	53.1795	19.8515	2.0484	828107	2.98437e+06	109.63
32	Italy	1970	53.5227	19.9437	2.0641	932140	3.23581e+06	121.1
32	Italy	1971	53.8919	19.9595	2.08577	949088	3.48166e+06	127.241
32	Italy	1972	54.2621	19.9119	2.10768	984114	3.72744e+06	131.423
32	Italy	1973	54.6232	20.1683	2.12981	1.05424e+06	3985911	137.017
32	Italy	1974	54.9619	20.4484	2.15218	1.11223e+06	4247208	136.22
32	Italy	1975	55.2685	20.4503	2.17479	1.08898e+06	4.47032e+06	132.13
32	Italy	1976	55.5391	20.6592	2.19763	1.16657e+06	4.68826e+06	141.672
32	Italy	1977	55.7759	20.7291	2.22071	1.19644e+06	4908543	141.206
32	Italy	1978	55.9833	20.808	2.24403	1.23521e+06	5123865	144.192
32	Italy	1979	56.1684	21.0612	2.2676	1.30882e+06	5.35276e+06	148.464
32	Italy	1980	56.3364	21.3979	2.29141	1.35371e+06	5593559	144.578
32	Italy	1981	56.4896	21.4192	2.31639	1.36514e+06	5.81371e+06	142.706
32	Italy	1982	56.6264	21.5025	2.34165	1.37078e+06	6.00763e+06	139.057
32	Italy	1983	56.7444	21.5807	2.36718	1.38681e+06	6185645	136.962
32	Italy	1984	56.8399	21.5903	2.39298	1.43155e+06	6372659	138.162
32	Italy	1985	56.9109	21.8088	2.41907	1.4716e+06	6.55478e+06	138.305	185.74
32	Italy	1986	56.9566	21.9754	2.44545	1.51369e+06	6740065	142.262	192.33
32	Italy	1987	56.9806	22.0364	2.47211	1.56201e+06	6.93829e+06	146.888	201.372
32	Italy	1988	56.9906	22.2751	2.49906	1627523	7.15655e+06	149.763	203.561
32	Italy	1989	56.9971	22.4283	2.5263	1.68267e+06	7379851	153.525	210.75
32	Italy	1990	57.0076	22.7878	2.55385	1.71608e+06	7.65707e+06	154.72	216.891
32	Italy	1991	57.0296	23.2226	2.57665	1.74248e+06	7877493	158.129	222.041
32	Italy	1992	57.0628	22.9887	2.59762	1.75702e+06	8.08012e+06	158.284	226.243
32	Italy	1993	57.0974	22.315	2.61876	1.74204e+06	8.21478e+06	155.761	222.788
32	Italy	1994	57.1192	21.9134	2.64007	1.77951e+06	8350617	155.607	231.803
32	Italy	1995	57.1201	21.833	2.66156	1.83088e+06	8524313	162.175	241.48
32	Italy	1996	57.0919	21.9122	2.68322	1.85444e+06	8699862	162.397	244.491
32	Italy	1997	57.0446	21.93	2.70505	1.88849e+06	8874289	164.26	251.462
32	Italy	1998	57.0109	22.1091	2.72707	1.91903e+06	9060733	168.585	259.761
32	Italy	1999	57.0352	22.3265	2.74926	1.94899e+06	9257800	173.904	265.657
32	Italy	2000	57.1471	22.7556	2.77163	2.0213e+06	9479905	176.074	276.629
32	Italy	2001	57.3592	23.2295	2.79336	2.05713e+06	9704432	177.145	278.995
32	Italy	2002	57.6557	23.6821	2.81525	2.06229e+06	9942682	175.844	284.401
32	Italy	2003	58.002	24.0667	2.83732	2.06544e+06	10167357	181.883	293.865
32	Italy	2004	58.3483	24.1995	2.85955	2.09814e+06	10397231	185.256	303.321
32	Italy	2005	58.6574	24.3308	2.88197	2118062	10628925	185.6	303.672
32	Italy	2006	58.9185	24.8215	2.90455	2160559	10873647	184.897	314.09
32	Italy	2007	59.1386	25.0748	2.92732	2.19241e+06	11117391	181.016	313.9
32	Italy	2008	59.3192	25.0105	2.95026	2.16939e+06	11328248	179.215	319.13
32	Italy	2009	59.4672	24.5028	2.97339	2.05048e+06	11464752	167.069	292.642
32	Italy	2010	59.588	24.2798	2.99669	2.08555e+06	11598231	172.2	302.062
32	Italy	2011	59.679	24.2854	3.01424	2.09779e+06	11717211	168.433	302.57
32	Italy	2012	59.7377	24.1364	3.03189	2.03868e+06	11783098	162.175	299.276
32	Italy	2013	59.7711	23.6355	3.04965	2.00305e+06	11816713	155.702	289.803
32	Italy	2014	59.7887	23.5844	3.06751	1994163	11838729	146.781	279.829
33	Japan	1965	98.2785	50.4911	2.68916	898859	331638	154.074
33	Japan	1966	99.1807	51.5265	2.71088	990978	366587	171.717
33	Japan	1967	100.209	52.5193	2.73278	1.10082e+06	411103	197.466
33	Japan	1968	101.338	53.3946	2.75485	1.23191e+06	465820	219.058
33	Japan	1969	102.542	53.8002	2.7771	1.37916e+06	529639	251.3
33	Japan	1970	103.708	54.3767	2.79953	1.52098e+06	605017	280.112
33	Japan	1971	105.143	54.8081	2.81945	1.59245e+06	690430	297.517
33	Japan	1972	106.617	55.0879	2.83951	1.72643e+06	794814	312.38
33	Japan	1973	108.086	56.311	2.85971	1.8651e+06	949455	348.466
33	Japan	1974	109.495	56.0548	2.88006	1.84225e+06	1.12187e+06	347.499
33	Japan	1975	110.805	55.8702	2.90055	1.89921e+06	1287660	331.024
33	Japan	1976	111.993	56.3247	2.92119	1.9747e+06	1.46712e+06	344.771
33	Japan	1977	113.068	56.9929	2.94198	2.0614e+06	1.67461e+06	344.168
33	Japan	1978	114.055	57.5254	2.96291	2170071	1.93524e+06	353.817
33	Japan	1979	114.993	58.101	2.98399	2.28908e+06	2255120	367.464
33	Japan	1980	115.912	58.5075	3.00522	2.35358e+06	2.59434e+06	356.201
33	Japan	1981	116.822	58.9913	3.02206	2.45188e+06	2.93064e+06	350.044
33	Japan	1982	117.709	59.5169	3.039	2.53467e+06	3.2555e+06	337.917
33	Japan	1983	118.552	60.4348	3.05603	2.61225e+06	3.54405e+06	341.171
33	Japan	1984	119.319	60.644	3.07316	2728859	3.86245e+06	367.546
33	Japan	1985	119.989	60.9495	3.09038	2.90169e+06	4228249	369.567	671.953
33	Japan	1986	120.551	61.1748	3.1077	2.98384e+06	4.61263e+06	370.729	676.363
33	Japan	1987	121.022	61.3541	3.12512	3.1064e+06	5070183	379.254	719.085
33	Japan	1988	121.433	62.0123	3.14264	3.3284e+06	5.67812e+06	401.539	753.728
33	Japan	1989	121.831	62.8789	3.16025	3507140	6431180	416.666	799.769
33	Japan	1990	122.249	63.9243	3.17796	3.70257e+06	7379333	434.587	841.057
33	Japan	1991	122.703	65.2416	3.19438	3825658	8391706	444.978	870.798
33	Japan	1992	123.18	66.0131	3.21089	3.85699e+06	9290068	450.383	876.404
33	Japan	1993	123.659	66.3287	3.22748	3863589	10077109	456.468	887.215
33	Japan	1994	124.102	66.4768	3.24415	3.89695e+06	10794112	474.897	943.669
33	Japan	1995	124.483	66.7615	3.26092	3.97265e+06	11428861	491.935	968.61
33	Japan	1996	124.795	66.8408	3.27777	4.07633e+06	12093382	501.419	989.285
33	Japan	1997	125.048	67.2935	3.2947	4.14138e+06	12717145	509.407	1014.64
33	Japan	1998	125.266	66.4741	3.31173	4058420	13234013	499.844	1019.84
33	Japan	1999	125.481	65.552	3.32884	4050330	13726952	507.341	1036.79
33	Japan	2000	125.715	65.0609	3.34604	4141766	14209025	512.683	1057.94
33	Japan	2001	125.974	64.7867	3.36087	4.15649e+06	14644794	509.07	1039.72
33	Japan	2002	126.25	64.0379	3.37576	4.16852e+06	15001111	508.611	1058.34
33	Japan	2003	126.524	64.1198	3.39072	4.23877e+06	15344156	507.284	1082.61
33	Japan	2004	126.773	64.5413	3.40575	4.33883e+06	15676057	513.883	1107.85
33	Japan	2005	126.979	65.1053	3.42084	4395357	16007294	522.547	1153.06
33	Japan	2006	127.137	65.4975	3.436	4469766	16334465	521.757	1164.35
33	Japan	2007	127.25	65.8094	3.45123	4.56775e+06	16639869	517.432	1180.11
33	Japan	2008	127.318	65.5262	3.46653	4520172	16880308	510.828	1183.72
33	Japan	2009	127.341	64.5767	3.48189	4.27034e+06	16995378	468.962	1114
33	Japan	2010	127.32	64.3529	3.49732	4.47154e+06	17106916	497.36	1156.02
33	Japan	2011	127.253	64.2486	3.50793	4.45122e+06	17226012	471.856	1104.18
33	Japan	2012	127.14	64.2526	3.51858	4.52877e+06	17372840	468.487	1106.88
33	Japan	2013	126.985	64.6046	3.52925	4.60067e+06	17542090	465.785	1087.76
33	Japan	2014	126.795	64.9854	3.53996	4.59636e+06	17726870	453.873	1062.73
34	Kazakhstan	1990	16.53	7.87065	2.56933	213593	322169	72.8777	87.379
34	Kazakhstan	1991	16.5143	7.71153	2.61216	190194	421109	72.78	85.99
34	Kazakhstan	1992	16.4334	7.50804	2.6557	180077	441904	71.8741	83.166
34	Kazakhstan	1993	16.2977	6.83483	2.69996	163442	452354	63.4551	77.889
34	Kazakhstan	1994	16.1234	6.51555	2.74496	142899	460196	57.2665	66.777
34	Kazakhstan	1995	15.9259	6.51236	2.79072	131119	459517	50.6421	66.739
34	Kazakhstan	1996	15.7047	6.45028	2.83707	131728	455799	40.3031	58.747
34	Kazakhstan	1997	15.4656	6.37905	2.88419	134014	453043	37.5665	52
34	Kazakhstan	1998	15.2383	6.03004	2.93209	131483	449988	34.2032	49.8
34	Kazakhstan	1999	15.06	5.9875	2.98079	135015	447268	31.6958	47.3
34	Kazakhstan	2000	14.9568	6.04814	3.0303	148308	446518	31.1311	51.635
34	Kazakhstan	2001	14.9428	6.50695	3.08271	168400	448915	35.3863	55.6
34	Kazakhstan	2002	15.0109	6.51946	3.13603	184819	452712	36.6039	58.7
34	Kazakhstan	2003	15.1393	6.81138	3.19028	202062	457848	41.0999	63.866
34	Kazakhstan	2004	15.2945	7.0279	3.24546	221432	467296	41.4436	66.942
34	Kazakhstan	2005	15.4518	7.11879	3.30159	242909	481399	42.4294	67.9197
34	Kazakhstan	2006	15.6031	7.25709	3.28717	268900	502699	47.4677	71.6685
34	Kazakhstan	2007	15.7552	7.47233	3.27281	292948	528696	49.9485	76.6215
34	Kazakhstan	2008	15.916	7.6836	3.25852	302664	553441	52.8436	80.3479
34	Kazakhstan	2009	16.0984	7.71831	3.24429	306308	576137	47.371	78.7291
34	Kazakhstan	2010	16.3106	7.92455	3.23012	328668	599165	48.5232	82.6465
34	Kazakhstan	2011	16.5543	8.12423	3.21624	352639	622980	55.0318	86.5855
34	Kazakhstan	2012	16.8215	8.35468	3.20251	370153	649924	57.4737	90.6139
34	Kazakhstan	2013	17.0995	8.45254	3.1889	392269	677506	57.3788	92.6157
34	Kazakhstan	2014	17.3716	8.54672	3.17543	409212	703382	57.7046	94.5674
35	Republic of Korea	1965	27.9893	7.90974	1.78837	50860.5	65257.3	6.4
35	Republic of Korea	1966	28.7021	8.11743	1.82453	56663.1	72341	7.758
35	Republic of Korea	1967	29.3797	8.40898	1.86143	59819.3	80567.4	8.907
35	Republic of Korea	1968	30.0691	8.83508	1.89907	66173.9	92594.1	10.203
35	Republic of Korea	1969	30.7575	9.0535	1.93747	75654.8	109455	12.307
35	Republic of Korea	1970	31.4371	9.37722	1.97665	82019.3	124233	14.285
35	Republic of Korea	1971	32.0879	9.7055	2.01497	90594.2	139460	15.45
35	Republic of Korea	1972	32.7594	10.148	2.05404	97072.3	154356	16.018
35	Republic of Korea	1973	33.4353	10.7372	2.09387	111466	174170	19.821
35	Republic of Korea	1974	34.0918	11.2234	2.13446	122011	196873	20.587
35	Republic of Korea	1975	34.7131	11.5028	2.17585	131606	221350	22.611
35	Republic of Korea	1976	35.2907	12.215	2.21803	148866	253589	25.311
35	Republic of Korea	1977	35.8322	12.5997	2.26104	167143	297640	29.094
35	Republic of Korea	1978	36.3562	13.1719	2.30488	185152	358221	32.5
35	Republic of Korea	1979	36.8897	13.3685	2.34956	201123	420822	37.449
35	Republic of Korea	1980	37.4511	13.4415	2.39512	197701	469440	38.559
35	Republic of Korea	1981	38.0463	13.7779	2.44942	211897	513344	40.384
35	Republic of Korea	1982	38.666	14.1377	2.50496	229410	563287	40.44
35	Republic of Korea	1983	39.2954	14.2816	2.56118	259789	623207	43.847
35	Republic of Korea	1984	39.9129	14.2529	2.60013	286919	690320	47.847
35	Republic of Korea	1985	40.5019	14.8584	2.63967	309154	760217	52.721	62.6672
35	Republic of Korea	1986	41.0595	15.4469	2.67982	343854	842217	59.0622	69.6806
35	Republic of Korea	1987	41.5884	16.3408	2.72058	386723	942229	65.4086	80.2513
35	Republic of Korea	1988	42.085	16.8907	2.76196	432761	1.05584e+06	73.1352	93.1088
35	Republic of Korea	1989	42.5467	17.6004	2.80396	463183	1187808	79.57	103.624
35	Republic of Korea	1990	42.9723	18.1286	2.84661	508627	1.35818e+06	90.0407	118.461
35	Republic of Korea	1991	43.3587	18.6311	2.87941	561290	1.55089e+06	101.109	131.616
35	Republic of Korea	1992	43.7082	18.9292	2.91259	595952	1.73829e+06	113.546	146.439
35	Republic of Korea	1993	44.0312	19.0914	2.94615	636755	1.93765e+06	124.457	161.901
35	Republic of Korea	1994	44.3425	19.6621	2.9801	695376	2.16844e+06	134.359	183.366
35	Republic of Korea	1995	44.653	20.1926	3.01444	761928	2.42864e+06	147.107	203.546
35	Republic of Korea	1996	44.9673	20.6086	3.04918	819792	2703460	161.997	225.846
35	Republic of Korea	1997	45.2839	20.9585	3.08431	868342	2.958e+06	177.525	246.587
35	Republic of Korea	1998	45.5996	19.6818	3.11985	820833	3.11402e+06	163.729	237.197
35	Republic of Korea	1999	45.9083	20.0233	3.1558	913658	3.29359e+06	178.375	262.152
35	Republic of Korea	2000	46.2063	20.8515	3.19217	995197	3.51087e+06	189.42	290.443
35	Republic of Korea	2001	46.4923	21.2438	3.21873	1.04023e+06	3.71994e+06	193.864	309.886
35	Republic of Korea	2002	46.7696	21.8392	3.24551	1.11755e+06	3944567	202.954	332.021
35	Republic of Korea	2003	47.0433	21.8316	3.27251	1150327	4.17735e+06	209.758	347.756
35	Republic of Korea	2004	47.3205	22.3057	3.29974	1.20669e+06	4412631	213.938	368.034
35	Republic of Korea	2005	47.6059	22.6661	3.3272	1.25404e+06	4.64602e+06	220.954	389.48
35	Republic of Korea	2006	47.9016	23.0442	3.35488	1.31895e+06	4.88462e+06	222.864	402.989
35	Republic of Korea	2007	48.2051	23.4108	3.38279	1.39101e+06	5.1357e+06	231.875	425.407
35	Republic of Korea	2008	48.5098	23.641	3.41094	1.43036e+06	5365608	236.403	442.611
35	Republic of Korea	2009	48.807	23.6499	3.43932	1.44048e+06	5582609	237.364	452.447
35	Republic of Korea	2010	49.09	24.0513	3.46793	1534068	5.81502e+06	254.584	495.028
35	Republic of Korea	2011	49.3567	24.5437	3.49846	1.59055e+06	6.0358e+06	267.788	517.57
35	Republic of Korea	2012	49.6085	25.0584	3.52958	1.62701e+06	6.23996e+06	270.537	530.628
35	Republic of Korea	2013	49.8468	25.5231	3.5613	1.67413e+06	6.44655e+06	270.891	517.148
35	Republic of Korea	2014	50.0744	26.1397	3.59363	1.72955e+06	6.65935e+06	273.068	521.971
36	Kuwait	1970	0.750184	0.219263	1.47531	133282	64637.4	6.70535
36	Kuwait	1971	0.8079	0.238898	1.48012	142669	71821.5	6.708
36	Kuwait	1972	0.866747	0.2593	1.48495	148235	72220.7	7.473
36	Kuwait	1973	0.926817	0.280518	1.48979	138496	72695.4	7.485
36	Kuwait	1974	0.988267	0.30262	1.49465	120503	73943.4	7.211
36	Kuwait	1975	1.05119	0.325502	1.49953	105712	78134.7	6.536
36	Kuwait	1976	1.11546	0.348489	1.55098	112696	84018.3	7.715
36	Kuwait	1977	1.18094	0.372239	1.6042	108360	93471.7	7.891
36	Kuwait	1978	1.2476	0.396761	1.65924	116329	100713	8.646
36	Kuwait	1979	1.31543	0.422068	1.71444	132498	106289	10.538
36	Kuwait	1980	1.38434	0.449676	1.7586	106779	113052	7.856
36	Kuwait	1981	1.45238	0.494175	1.79393	86571.5	119903	9.94
36	Kuwait	1982	1.51885	0.541312	1.82998	76400.2	128312	9.896
36	Kuwait	1983	1.5862	0.59212	1.86675	82465.2	138397	10.871
36	Kuwait	1984	1.65792	0.629213	1.90426	86787.7	146984	11.559
36	Kuwait	1985	1.73532	0.663649	1.94252	83086.5	154108	11.302	15.689
36	Kuwait	1986	1.8232	0.695606	1.9519	90205.1	158071	12.912	17.118
36	Kuwait	1987	1.91795	0.724981	1.96133	97553.4	161178	11.961	18.24
36	Kuwait	1988	2.00264	0.751401	1.97081	87746.7	161066	13.675	19.608
36	Kuwait	1989	2.05444	0.766373	1.98033	110467	159900	14.922	21.085
36	Kuwait	1990	2.05883	0.774112	1.9899	81492.6	160124	7.039	18.477
36	Kuwait	1991	2.00711	0.776887	1.99715	48074.3	163896	3.936	10.78
36	Kuwait	1992	1.9091	0.77696	2.00442	87884.3	165864	7.273	16.885
36	Kuwait	1993	1.79151	0.774232	2.01172	117548	169330	9.972	20.178
36	Kuwait	1994	1.69189	0.777304	2.01905	127693	172053	12.231	22.802
36	Kuwait	1995	1.63703	0.789553	2.0264	129449	175347	15.434	23.724
36	Kuwait	1996	1.63791	0.812111	2.04216	133320	178940	15.278	25.475
36	Kuwait	1997	1.68626	0.84519	2.05804	136652	182155	15.8494	26.724
36	Kuwait	1998	1.76625	0.885068	2.07405	141651	190230	19.0527	29.984
36	Kuwait	1999	1.85315	0.925351	2.09018	139119	193275	19.5206	31.576
36	Kuwait	2000	1.92947	0.962594	2.10643	145636	194884	20.4449	32.853
36	Kuwait	2001	1.99002	0.994708	2.10223	145951	196703	21.6184	34.304
36	Kuwait	2002	2.04222	1.02099	2.09803	150357	201612	21.6797	36.363
36	Kuwait	2003	2.09599	1.05079	2.09384	176400	209788	25.5262	38.577
36	Kuwait	2004	2.16634	1.07998	2.08966	194463	218857	28.4962	41.256
36	Kuwait	2005	2.2636	1.1208	2.08549	215094	233088	30.5092	43.734
36	Kuwait	2006	2.3895	1.18909	2.09777	231258	256109	28.9468	47.607
36	Kuwait	2007	2.53859	1.25692	2.11013	245114	284165	28.7519	48.753
36	Kuwait	2008	2.70529	1.33151	2.12256	251193	319792	30.491	51.749
36	Kuwait	2009	2.88124	1.42945	2.13506	233418	342045	31.5782	53.218
36	Kuwait	2010	3.05947	1.5187	2.14764	227885	367332	34.6678	57.083
36	Kuwait	2011	3.23918	1.58709	2.16065	249827	398023	35.3039	57.457
36	Kuwait	2012	3.41958	1.68849	2.17387	266382	422524	38.0857	61.119
36	Kuwait	2013	3.59369	1.79227	2.1873	269443	452168	39.4894	60.982
36	Kuwait	2014	3.75312	1.87966	2.20094	265073	480644	39.4996	65.137
37	Lithuania	1990	3.69739	1.85396	2.60324	52595.9	121816	16.9384	28.405
37	Lithuania	1991	3.69935	1.89615	2.631	49610.7	136353	17.9202	29.363
37	Lithuania	1992	3.69079	1.85042	2.65906	39064	139463	10.9085	18.707
37	Lithuania	1993	3.67391	1.7709	2.68742	32725.1	141375	8.51995	14.105
37	Lithuania	1994	3.65212	1.66245	2.71608	29529.2	142536	7.40143	9.998
37	Lithuania	1995	3.62808	1.46481	2.74505	30500.7	143469	8.20381	13.84
37	Lithuania	1996	3.60216	1.47003	2.77628	32071.5	145397	8.91795	16.789
37	Lithuania	1997	3.57401	1.46901	2.80787	34731.3	148730	8.23485	14.861
37	Lithuania	1998	3.54467	1.44685	2.83982	37324.7	153300	8.83096	17.63
37	Lithuania	1999	3.51522	1.40427	2.87213	36901.2	156769	7.35838	13.535
37	Lithuania	2000	3.48637	1.33486	2.90481	38315.1	159297	6.51038	11.425
37	Lithuania	2001	3.45892	1.27702	2.93794	40815	162516	7.61551	14.737
37	Lithuania	2002	3.43266	1.31769	2.97145	43574.4	166270	8.11723	17.721
37	Lithuania	2003	3.40603	1.3414	3.00534	48166.5	171139	8.52715	19.488
37	Lithuania	2004	3.37676	1.31976	3.03962	51321.4	177127	8.62649	19.274
37	Lithuania	2005	3.34327	1.32064	3.07429	55287.2	183856	7.87941	14.7843
37	Lithuania	2006	3.30553	1.30552	3.08922	59382.1	192443	7.56316	12.4819
37	Lithuania	2007	3.2643	1.31938	3.10422	65965.7	203511	8.27844	14.0076
37	Lithuania	2008	3.2198	1.28793	3.11929	67699.4	212800	8.23112	14.01
37	Lithuania	2009	3.17244	1.17478	3.13443	57670.3	214770	7.57584	15.3576
37	Lithuania	2010	3.12283	1.0982	3.14965	58615.9	216949	5.58434	5.7486
37	Lithuania	2011	3.07059	1.08796	3.16525	62159.2	221246	5.79972	4.8216
37	Lithuania	2012	3.0165	1.09075	3.18102	64543.4	225017	5.81922	5.0424
37	Lithuania	2013	2.96381	1.08904	3.19698	66831	229533	5.36643	4.7615
37	Lithuania	2014	2.9168	1.09643	3.21313	68857.5	234438	5.1699	4.3969
38	Mexico	1965	44.5049	10.2032	1.65683	338204	721339	24.4493
38	Mexico	1966	45.8806	10.5182	1.67322	359143	770815	25.7187
38	Mexico	1967	47.3178	10.8429	1.68978	379526	821304	26.0014
38	Mexico	1968	48.8195	11.1776	1.70651	413929	882326	28.3978
38	Mexico	1969	50.3891	11.5227	1.71988	429043	933320	31.2613
38	Mexico	1970	52.0299	11.9062	1.73269	457426	987767	33.2807
38	Mexico	1971	53.7195	12.5682	1.75052	476507	1.0388e+06	34.8704
38	Mexico	1972	55.4801	13.2958	1.76853	516952	1.09917e+06	38.3745
38	Mexico	1973	57.2834	14.074	1.78673	560423	1.17227e+06	41.2779
38	Mexico	1974	59.0905	14.897	1.80512	594670	1.25167e+06	45.9754
38	Mexico	1975	60.8724	15.8719	1.8237	628037	1.33951e+06	49.622
38	Mexico	1976	62.6201	16.5995	1.84246	654658	1.42447e+06	52.9157
38	Mexico	1977	64.3377	17.35	1.86142	677196	1.49732e+06	55.8246
38	Mexico	1978	66.0256	18.2234	1.88058	733064	1.58786e+06	63.4485
38	Mexico	1979	67.6885	19.3658	1.89993	800174	1.70501e+06	70.3999
38	Mexico	1980	69.331	20.6231	1.91948	866781	1.84495e+06	76.4744
38	Mexico	1981	70.9507	21.3153	1.94414	943006	2.01104e+06	84.2975
38	Mexico	1982	72.548	22.0088	1.96912	936339	2.12592e+06	88.1636
38	Mexico	1983	74.1334	22.0575	1.99442	896115	2180556	87.305
38	Mexico	1984	75.7212	22.945	2.02005	928371	2245484	91.9264
38	Mexico	1985	77.3226	24.0433	2.046	954108	2321685	95.7588	85.3519
38	Mexico	1986	78.9394	24.7885	2.07229	918292	2.37642e+06	92.4411	89.3831
38	Mexico	1987	80.5711	25.641	2.09892	935333	2.43023e+06	95.5003	96.31
38	Mexico	1988	82.2232	26.5365	2.12588	946982	2.49168e+06	96.0191	101.905
38	Mexico	1989	83.9016	27.5529	2.1532	986739	2.56113e+06	100.835	110.103
38	Mexico	1990	85.6094	28.578	2.18086	1036750	2.65023e+06	106.312	114.243
38	Mexico	1991	87.3472	29.5343	2.20347	1.08052e+06	2.75553e+06	110.806	118.357
38	Mexico	1992	89.11	30.623	2.2263	1.11973e+06	2.87804e+06	112.659	121.653
38	Mexico	1993	90.8871	31.76	2.24938	1.14157e+06	2.9882e+06	113.607	126.566
38	Mexico	1994	92.6637	32.9299	2.27269	1.19198e+06	3.11345e+06	121.261	137.522
38	Mexico	1995	94.4269	32.7074	2.29625	1.11847e+06	3.16405e+06	117.649	142.344
38	Mexico	1996	96.1817	34.1149	2.32004	1.17611e+06	3.24457e+06	122.735	151.889
38	Mexico	1997	97.9258	36.1454	2.34409	1.25575e+06	3.36514e+06	127.394	161.386
38	Mexico	1998	99.6323	37.1699	2.36838	1.31892e+06	3.50561e+06	134.352	170.983
38	Mexico	1999	101.267	37.6953	2.39293	1.36847e+06	3.65987e+06	135.922	180.917
38	Mexico	2000	102.809	38.6097	2.41773	1.45867e+06	3.83931e+06	142.205	192.817
38	Mexico	2001	104.24	38.7171	2.43709	1.45819e+06	3.99244e+06	141.696	197.407
38	Mexico	2002	105.578	39.5985	2.4566	1.46944e+06	4138640	145.891	201.193
38	Mexico	2003	106.888	39.8861	2.47626	1.48987e+06	4.29449e+06	153.036	224.903
38	Mexico	2004	108.258	41.2369	2.49609	1.5526e+06	4.46155e+06	155.801	235.397
38	Mexico	2005	109.748	41.5376	2.51607	1.60035e+06	4.64516e+06	167.658	247.971
38	Mexico	2006	111.383	43.0695	2.53621	1.67999e+06	4852529	172.906	256.225
38	Mexico	2007	113.139	43.902	2.55652	1.73416e+06	5074071	170.812	263.25
38	Mexico	2008	114.973	45.0102	2.57142	1758094	5.30534e+06	174.266	269.3
38	Mexico	2009	116.816	44.5971	2.58526	1.6747e+06	5489143	174.051	267.754
38	Mexico	2010	118.618	48.2995	2.59917	1.76177e+06	5671746	178.134	275.567
38	Mexico	2011	120.365	48.6214	2.61836	1.83082e+06	5878632	186.414	292.143
38	Mexico	2012	122.071	50.8291	2.63769	1.90476e+06	6096434	188.47	296.396
38	Mexico	2013	123.74	51.1693	2.65716	1.93133e+06	6297161	188.898	297.118
38	Mexico	2014	125.386	51.4126	2.67678	1.97442e+06	6.49811e+06	190.004	303.375
39	Malaysia	1965	9.64625	2.9328	1.42193	29212.3	54938.9	2.43496
39	Malaysia	1966	9.89837	3.00998	1.43694	31303.8	57274.5	2.83864
39	Malaysia	1967	10.1534	3.08918	1.4521	32389	59796.9	2.89212
39	Malaysia	1968	10.4078	3.17047	1.46742	34749.3	62424.3	2.95048
39	Malaysia	1969	10.6608	3.25389	1.4829	36501.1	64625.8	3.08685
39	Malaysia	1970	10.9086	3.33952	1.49854	38623.7	68360.5	3.44632
39	Malaysia	1971	11.1821	3.47033	1.52689	47480.8	75126.7	3.83437
39	Malaysia	1972	11.4601	3.60486	1.55576	51938.5	82768	4.29066
39	Malaysia	1973	11.7418	3.74456	1.58519	58015.8	91708.9	4.61953
39	Malaysia	1974	12.0259	3.88983	1.61517	62842	102804	4.7106
39	Malaysia	1975	12.3118	4.03458	1.64572	63345.4	111940	4.88732
39	Malaysia	1976	12.5997	4.39193	1.6764	70670.3	121229	5.41717
39	Malaysia	1977	12.8917	4.49215	1.70764	76149.4	132198	6.01865
39	Malaysia	1978	13.1917	4.56038	1.73196	81216.3	144004	8.22742
39	Malaysia	1979	13.5044	4.72118	1.75623	88809.3	158735	10.0491
39	Malaysia	1980	13.8337	4.85937	1.78085	95420.5	178159	10.8178
39	Malaysia	1981	14.1801	5.2501	1.81985	102045	201405	11.0781
39	Malaysia	1982	14.5436	5.28623	1.8597	108141	225577	11.9262
39	Malaysia	1983	14.927	5.50659	1.90042	114864	250717	13.72
39	Malaysia	1984	15.3334	5.63141	1.94203	123780	275478	14.8103
39	Malaysia	1985	15.7643	5.73306	1.98456	122448	294592	14.6537	14.994
39	Malaysia	1986	16.2218	5.86119	2.02695	123799	305860	16.4248	16.288
39	Malaysia	1987	16.7035	6.11954	2.07025	130472	315410	16.9206	17.616
39	Malaysia	1988	17.202	6.33039	2.11448	141952	328876	17.9442	19.361
39	Malaysia	1989	17.7071	6.60973	2.15965	154983	351797	20.0659	21.889
39	Malaysia	1990	18.2111	6.95374	2.20578	168947	385357	21.6594	25.262
39	Malaysia	1991	18.7098	7.12274	2.25258	185073	427344	26.2801	28.335
39	Malaysia	1992	19.2047	7.32956	2.30037	201517	473021	28.3046	31.887
39	Malaysia	1993	19.7008	7.6829	2.34917	221458	528632	29.6677	35.579
39	Malaysia	1994	20.206	7.92667	2.39901	241858	594405	31.622	40.058
39	Malaysia	1995	20.7254	7.95705	2.4499	265631	679106	33.5197	46.632
39	Malaysia	1996	21.2609	8.74543	2.47934	292201	767681	37.1309	52.819
39	Malaysia	1997	21.8081	8.91666	2.50914	313598	862458	43.2063	58.674
39	Malaysia	1998	22.3581	8.936	2.53929	290519	885130	40.3244	60.471
39	Malaysia	1999	22.8986	9.16522	2.56659	308350	902095	45.3443	62.553
39	Malaysia	2000	23.4208	9.5779	2.58731	335666	941661	50.5454	66.678
39	Malaysia	2001	23.921	9.63133	2.61509	337404	977957	50.8329	72.28
39	Malaysia	2002	24.402	9.79489	2.64317	355593	1.0138e+06	54.2534	75.328
39	Malaysia	2003	24.8694	10.0767	2.67155	376177	1.05316e+06	59.5925	84.022
39	Malaysia	2004	25.332	10.1358	2.70023	401695	1.09619e+06	63.3537	90.661
39	Malaysia	2005	25.7961	10.1926	2.72922	423114	1.14694e+06	67.4812	96.225
39	Malaysia	2006	26.263	10.4283	2.75939	446744	1.20203e+06	69.5915	100.831
39	Malaysia	2007	26.7306	10.6978	2.78989	474883	1.2676e+06	73.0845	104.95
39	Malaysia	2008	27.1974	10.8241	2.82073	497829	1.33345e+06	76.4814	106.927
39	Malaysia	2009	27.661	11.0679	2.8519	490294	1.39223e+06	73.6241	107.116
39	Malaysia	2010	28.1195	12.0876	2.88343	526697	1.46509e+06	76.9254	116.808
39	Malaysia	2011	28.573	12.4795	2.90449	554024	1.54456e+06	79.2912	127.069
39	Malaysia	2012	29.0219	12.9253	2.9257	585295	1.65225e+06	82.8387	134.077
39	Malaysia	2013	29.4654	13.4187	2.94707	613066	1.77137e+06	89.0086	140.985
39	Malaysia	2014	29.902	13.7686	2.9686	649984	1.89416e+06	90.3074	143.827
40	Netherlands	1965	12.2284	5.3203	2.58009	209067	778684	35.437
40	Netherlands	1966	12.3903	5.36166	2.59495	215088	829425	37.9171
40	Netherlands	1967	12.5316	5.34512	2.60991	227125	884148	40.1085
40	Netherlands	1968	12.6588	5.39475	2.62494	243435	946244	44.7811
40	Netherlands	1969	12.8064	5.48456	2.64007	261200	1002890	50.0007
40	Netherlands	1970	12.9649	5.56863	2.65528	278102	1066641	56.3476
40	Netherlands	1971	13.1042	5.61681	2.6739	290107	1.13122e+06	59.3695
40	Netherlands	1972	13.2393	5.58479	2.69264	300359	1.18824e+06	68.892
40	Netherlands	1973	13.3693	5.6322	2.71152	316712	1.24644e+06	73.2359
40	Netherlands	1974	13.4935	5.67956	2.73052	327602	1.29615e+06	69.4667
40	Netherlands	1975	13.6111	5.67772	2.74967	327609	1.37021e+06	69.9383
40	Netherlands	1976	13.7223	5.71994	2.76894	342208	1.41548e+06	76.258
40	Netherlands	1977	13.8273	5.73486	2.78835	350833	1.46641e+06	74.9596
40	Netherlands	1978	13.926	5.8167	2.8079	360293	1.51768e+06	76.2955
40	Netherlands	1979	14.0179	5.93968	2.82758	367550	1.56338e+06	79.0373
40	Netherlands	1980	14.1033	6.03871	2.8474	372482	1.60827e+06	74.159
40	Netherlands	1981	14.182	6.00188	2.8622	369563	1640868	70.4684
40	Netherlands	1982	14.2551	5.91573	2.87707	364978	1.67028e+06	65.0118
40	Netherlands	1983	14.3254	5.87093	2.89201	372533	1.70104e+06	65.2476
40	Netherlands	1984	14.3966	5.92466	2.90704	383938	1.73747e+06	67.7803
40	Netherlands	1985	14.4716	6.03714	2.92214	393845	1.77963e+06	69.8621	62.975
40	Netherlands	1986	14.5511	6.17906	2.93732	404821	1.82659e+06	73.2892	67.17
40	Netherlands	1987	14.6348	6.30726	2.95258	412639	1.87203e+06	74.7863	68.448
40	Netherlands	1988	14.7233	6.418	2.96791	426839	1.92618e+06	75.0528	69.654
40	Netherlands	1989	14.8168	6.59309	2.98333	445706	1.98106e+06	75.3692	73.081
40	Netherlands	1990	14.9151	6.79244	2.99883	464351	2036141	77.0565	71.892
40	Netherlands	1991	15.0192	6.91781	3.0129	475677	2.08876e+06	79.5122	74.282
40	Netherlands	1992	15.1283	7.01554	3.02704	483792	2.14103e+06	80.2774	77.231
40	Netherlands	1993	15.2393	7.04972	3.04125	489876	2.18742e+06	81.1786	76.992
40	Netherlands	1994	15.3478	7.09908	3.05552	504382	2234544	80.735	79.677
40	Netherlands	1995	15.4508	7.27096	3.06986	520098	2287687	83.3072	81.063
40	Netherlands	1996	15.5466	7.43477	3.08426	538649	2.34537e+06	86.2764	85.234
40	Netherlands	1997	15.6361	7.67022	3.09874	561810	2.40998e+06	85.4074	86.659
40	Netherlands	1998	15.7216	7.84779	3.11328	587234	2.4793e+06	85.9605	90.981
40	Netherlands	1999	15.8068	8.06404	3.12789	616899	2557812	84.9573	86.669
40	Netherlands	2000	15.894	8.19923	3.14257	643048	2.63178e+06	86.9857	89.426
40	Netherlands	2001	15.9844	8.34644	3.15517	656708	2701180	90.6352	94.24
40	Netherlands	2002	16.0764	8.40002	3.16783	657389	2.75835e+06	90.5353	95.914
40	Netherlands	2003	16.1674	8.3636	3.18054	659255	2.81053e+06	91.4575	96.695
40	Netherlands	2004	16.2534	8.28436	3.19329	672643	2.86149e+06	94.3547	100.725
40	Netherlands	2005	16.3316	8.36368	3.2061	687174	2.91624e+06	96.0739	100.424
40	Netherlands	2006	16.4011	8.56933	3.21896	711354	2.98128e+06	95.3456	98.835
40	Netherlands	2007	16.463	8.83957	3.23188	737663	3.05461e+06	95.0069	105.164
40	Netherlands	2008	16.5199	8.98227	3.24484	750196	3.13154e+06	92.9852	108.201
40	Netherlands	2009	16.5752	8.89196	3.25785	721932	3.18549e+06	91.799	113.503
40	Netherlands	2010	16.6316	8.81704	3.27092	732058	3.22615e+06	96.0529	118.15
40	Netherlands	2011	16.6899	8.88173	3.28468	744237	3.27499e+06	91.4612	112.966
40	Netherlands	2012	16.7493	8.85437	3.2985	736370	3310525	88.3673	102.505
40	Netherlands	2013	16.8092	8.76456	3.31238	732722	3336627	86.3656	100.875
40	Netherlands	2014	16.868	8.74256	3.32632	740131	3.36736e+06	81.0769	103.365
41	Norway	1965	3.72155	1.58273	2.67971	96965.7	233912	17.0383
41	Norway	1966	3.75201	1.58913	2.69835	100637	244699	17.4818
41	Norway	1967	3.78439	1.59862	2.71712	106934	257747	18.7599
41	Norway	1968	3.81734	1.60012	2.73602	109349	267781	21.0091
41	Norway	1969	3.84932	1.61421	2.75505	114275	275569	21.1148
41	Norway	1970	3.87572	1.64029	2.77421	116558	288957	22.1437
41	Norway	1971	3.90475	1.65573	2.79662	123106	306316	23.3638
41	Norway	1972	3.93294	1.67397	2.81922	129592	321062	24.7667
41	Norway	1973	3.95971	1.68561	2.84199	135396	338977	26.2132
41	Norway	1974	3.98429	1.70759	2.86496	140566	358124	26.2262
41	Norway	1975	4.00622	1.73653	2.8881	147630	380384	26.61
41	Norway	1976	4.0253	1.79462	2.91144	156181	405687	28.4772
41	Norway	1977	4.04179	1.84435	2.93496	162646	430772	26.3236
41	Norway	1978	4.05628	1.87589	2.95867	168914	450608	29.5728
41	Norway	1979	4.06963	1.90165	2.98257	176275	470146	31.6355
41	Norway	1980	4.08252	1.94752	3.00667	184215	488704	30.0771
41	Norway	1981	4.09518	1.97182	3.02687	187066	508784	31.6818
41	Norway	1982	4.10765	1.97158	3.0472	187299	528142	31.2735
41	Norway	1983	4.12039	1.96616	3.06767	194542	548584	34.3299
41	Norway	1984	4.13383	1.982	3.08828	206009	568331	34.7705
41	Norway	1985	4.14835	2.038	3.10903	217038	583774	34.4801	103.292
41	Norway	1986	4.16417	2.10577	3.12991	225802	601066	33.7921	97.284
41	Norway	1987	4.18133	2.14752	3.15094	229821	618658	35.3351	104.283
41	Norway	1988	4.19982	2.13347	3.17211	229423	635276	36.3991	110.02
41	Norway	1989	4.21953	2.07375	3.19342	231712	648145	38.6611	119.197
41	Norway	1990	4.24038	2.05821	3.21487	236177	655253	39.5837	121.848
41	Norway	1991	4.26237	2.0383	3.22732	243511	662857	36.5235	111.009
41	Norway	1992	4.2855	2.0336	3.23982	252090	669852	38.4919	117.506
41	Norway	1993	4.30961	2.04788	3.25236	259115	680044	39.6996	120.095
41	Norway	1994	4.33443	2.07594	3.26496	272204	692447	38.7027	113.488
41	Norway	1995	4.35979	2.12033	3.2776	283599	706682	40.7863	123.193
41	Norway	1996	4.38595	2.16531	3.29029	297859	724571	37.593	104.755
41	Norway	1997	4.41296	2.22968	3.30304	313600	747895	39.7146	111.636
41	Norway	1998	4.44011	2.28881	3.31583	321830	777629	41.0865	116.983
41	Norway	1999	4.46647	2.3076	3.32867	328309	802141	42.0515	122.66
41	Norway	2000	4.49157	2.31957	3.34156	338832	822950	46.2575	142.984
41	Norway	2001	4.51491	2.32785	3.3642	345898	842094	41.9278	121.92
41	Norway	2002	4.53724	2.33578	3.38699	350871	860203	43.6006	130.6
41	Norway	2003	4.56095	2.30629	3.40994	354099	877707	39.1275	107.274
41	Norway	2004	4.58924	2.32189	3.43304	368118	899848	39.8271	110.602
41	Norway	2005	4.62439	2.35375	3.4563	377780	927920	45.9829	138.073
41	Norway	2006	4.6671	2.43647	3.47972	386828	960495	42.2721	121.4
41	Norway	2007	4.71658	2.53803	3.5033	398161	999247	45.7201	137.164
41	Norway	2008	4.77163	2.61784	3.52703	399691	1.03667e+06	46.7308	142.109
41	Norway	2009	4.83037	2.60485	3.55093	393206	1.06642e+06	43.6201	131.773
41	Norway	2010	4.89125	2.59097	3.57499	395573	1.08989e+06	41.9184	123.63
41	Norway	2011	4.95395	2.62924	3.58464	399405	1.11731e+06	43.0051	127.632
41	Norway	2012	5.01837	2.68254	3.59433	410384	1.14899e+06	47.7875	147.716
41	Norway	2013	5.08345	2.71586	3.60404	414482	1.1843e+06	45.0194	133.975
41	Norway	2014	5.14797	2.7481	3.61377	423662	1.21841e+06	46.4187	141.967
42	New Zealand	1965	2.63246	1.14272	2.90869	48937	115862	6.93502
42	New Zealand	1966	2.67947	1.18471	2.9411	52021.8	122460	7.36651
42	New Zealand	1967	2.71995	1.21962	2.97388	49238.2	125941	7.4266
42	New Zealand	1968	2.75071	1.22078	3.00702	49068.6	127541	7.58503
42	New Zealand	1969	2.78012	1.22542	3.04052	53880.6	131357	7.72127
42	New Zealand	1970	2.81955	1.2558	3.07441	53643.3	135158	8.64105
42	New Zealand	1971	2.87181	1.29245	3.10135	55673.9	139378	9.0262
42	New Zealand	1972	2.93047	1.30987	3.12853	58523.9	145256	9.67143
42	New Zealand	1973	2.98998	1.33452	3.15594	63088.9	152258	10.1003
42	New Zealand	1974	3.04257	1.38384	3.1836	66870.1	159836	10.1099
42	New Zealand	1975	3.08288	1.41974	3.2115	65712.2	166176	10.2126
42	New Zealand	1976	3.10874	1.43217	3.21028	66322.5	171035	10.5804
42	New Zealand	1977	3.12255	1.43543	3.20907	63711.8	174282	10.8791
42	New Zealand	1978	3.1291	1.52771	3.20785	63914.5	176998	10.6769
42	New Zealand	1979	3.13545	1.53777	3.20664	65315.4	179237	10.7677
42	New Zealand	1980	3.14677	1.54975	3.20543	66153.5	181294	10.8252
42	New Zealand	1981	3.16497	1.52515	3.21458	69233.4	185550	10.8452
42	New Zealand	1982	3.18866	1.53589	3.22375	69877.4	190390	11.2539
42	New Zealand	1983	3.21583	1.52533	3.23295	72316.9	195664	11.6878
42	New Zealand	1984	3.24308	1.53232	3.24218	75783.8	201387	12.3336
42	New Zealand	1985	3.26819	1.58298	3.25143	77007.5	207647	12.5507	27.724
42	New Zealand	1986	3.29013	1.60135	3.25236	79091.1	212765	13.9499	28.576
42	New Zealand	1987	3.31041	1.5808	3.25329	79845.2	218065	13.7935	29.121
42	New Zealand	1988	3.3323	1.58307	3.25421	79564.9	222876	14.5595	29.89
42	New Zealand	1989	3.36035	1.51523	3.25514	79689.2	228086	14.8899	31.358
42	New Zealand	1990	3.39753	1.49361	3.25607	79800.8	232487	15.1925	32.2643
42	New Zealand	1991	3.4456	1.48811	3.25838	78932.3	234560	15.2335	33.2969
42	New Zealand	1992	3.50276	1.48346	3.26069	79811.4	236944	15.316	32.8977
42	New Zealand	1993	3.56423	1.4775	3.26301	84928.4	241514	15.5593	34.2752
42	New Zealand	1994	3.62318	1.52715	3.26532	89264.5	247896	16.4039	34.8519
42	New Zealand	1995	3.67489	1.59409	3.26764	93364.7	255611	17.5321	36.0612
42	New Zealand	1996	3.71724	1.6466	3.2682	96746.2	263527	17.6165	36.4731
42	New Zealand	1997	3.7521	1.67244	3.26875	98658.3	272013	17.7069	37.109
42	New Zealand	1998	3.78352	1.69715	3.2693	99252.8	278568	17.719	37.6107
42	New Zealand	1999	3.81749	1.75217	3.26985	104727	287468	17.9528	37.8181
42	New Zealand	2000	3.85823	1.7875	3.27041	107621	294949	18.6886	39.2473
42	New Zealand	2001	3.90691	1.81475	3.2724	111312	303678	18.6106	39.5707
42	New Zealand	2002	3.96169	1.86266	3.27439	116750	313310	19.2643	40.6296
42	New Zealand	2003	4.0202	1.9143	3.27638	122157	325363	18.7472	40.7783
42	New Zealand	2004	4.07878	1.97684	3.27837	126819	338734	19.2547	42.7026
42	New Zealand	2005	4.1347	2.05918	3.28037	131145	352252	18.7539	42.9017
42	New Zealand	2006	4.18758	2.13124	3.26479	134769	364411	19.0135	43.4488
42	New Zealand	2007	4.23802	2.16981	3.24927	138757	377669	18.9861	43.7982
42	New Zealand	2008	4.28538	2.21017	3.23384	136516	388499	19.1488	43.8346
[truncated: 961 more rows]
